# Supplementary material for: Genetic Mapping and Identification of Candidate Genes for a New Multi-Branching Mutant mbm1 in Brassica napus
Source: Int J Mol Sci. 2026 Mar 12;27(6):2611. doi: 10.3390/ijms27062611 (PMC13027094; doi:10.3390/ijms27062611)
Supplement: Supplementary file 1 [file ijms-27-02611-s001.zip]

Archive with 2 entries (2 files):
- LSQ et al-Supplemental figures S1-S5-final.pdf
- LSQ et al-Supplemental Tables S1-S18-final.xlsx
