# Supplementary material for: Genetic Mapping and Identification of Candidate Genes for a New Multi-Branching Mutant mbm1 in Brassica napus
Source: Int J Mol Sci. 2026 Mar 12;27(6):2611. doi: 10.3390/ijms27062611 (PMC13027094; doi:10.3390/ijms27062611)
Supplement: Supplementary file 1 [file ijms-27-02611-s001.zip › LSQ et al-Supplemental Tables S1-S18-final.xlsx]

## Sheet: List
Table S1. Statistics of agronomic traits for the mbm1mutant.
Table S2. Agronomic traits of F1 hybrids between mbm1and ZS11 and L329.
Table S3. Summary of the quality of BSA sequencing data.
Table S4. Genomic regions identified for mbm1mutant using the Euclidean Distance (ED) method.
Table S5. Statistics of ED and Δ(SNP-index) associated common regions.
Table S6. Variation characteristics of 11 SNPs in ES-C03.
Table S7. Variation characteristics of 29 SNPs in ED-C03 and ED-C07.
Table S8. Upregulated genes in mbm1mutant compared to WT.
Table S9. Downregulated genes in mbm1mutant compared to WT.
Table S10. KEGG pathway enrichment analysis for DEGs in mbm1versus WT.
Table S11. GO functional enrichment analysis for DEGs in mbm1versus WT.
Table S12. 13 differentially express genes in mbm1mutant compared to WT.
Table S13. Primer sequences used for KASP analysis.
Table S14. Candidate regions and gene information.
Table S15. Cis-elements in the upstream and downstream regions of the mutation site in BnaC03.GAE6.
Table S16. Cis-elements in the upstream and downstream regions of the mutation site in BnaC03.MEE14.
Table S17. KASP assay reaction system.
Table S18. Primer sequences used for qRT-PCR analysis.

## Sheet: S1
Table S1. Statistics of agronomic traits for the mbm1mutant.
	PH (cm)	BN	TNS	SL (cm)	TSW (g)	NSPS	YPP (g)
WT	171.1±2.88a	8.7±1.42b	427.5±23.95b	5.21±0.14a	3.8±0.23a	20.8±5.21a	33.29±6.38b
mbm1	155.6±6.38b	17.8±1.62a	642.4±68.65a	4.96±0.33b	3.22±0.12b	20.4±4.4a	41.59±7.6a
Notes: PH, plant height; BN, branch number; TNS, total number of siliques; SL, silique length; NSPS, Number of seeds per silique; TSW, thousand-seed weight; YPP, yield per plant. Data are presented as mean ± standard deviation (n = 10). Significant differences were determined by Student’s t-test. Different letters indicate statistically significant differences (P < 0.05).

## Sheet: S2
Table S2. Agronomic traits of F1 hybrids between mbm1and ZS11 and L329.
	PH(cm)	BN	TNS	SL(cm)	TSW(g)	NSPS	YPP(g)
ZS11	171.78±4.81c	7.44±1.29c	367.06±81.84c	8.32±0.75a	3.41±0.26b	24.89±3.14a	30.94±7.79b
ZS11×mbm1	210.6±6.16a	10.00±1.61b	458.67±66.52b	7.62±0.35b	3.66±0.23a	23.61±2.38a	39.37±6.00a
mbm1×ZS11	202.37±5.72b	9.83±2.90b	424.17±25.79b	7.68±0.92b	3.73±0.23a	24.88±3.06a	39.42±5.73a
mbm1	158.82±3.14d	21.72±2.56a	756.94±58.27a	5.12±0.53c	2.87±0.31c	20.06±3.64b	43.39±9.78a
L329	184.01±2.26c	8±0.69c	444.83±83.07c	5.99±0.68b	3.84±0.12b	18.5±4.54b	31.48±9.22b
L329×mbm1	196.78±5.21a	10.06±2.48b	520.17±84.98b	6.66±0.55a	4.17±0.36a	23.56±1.34a	51.54±11.39a
mbm1×L329	190.98±5.28b	10.94±2.53b	521.39±92.26b	6.77±0.52a	4.13±0.37a	23.99±3.51a	51.68±12.16a
mbm1	158.82±3.14d	21.72±2.56a	756.94±58.27a	5.12±0.53c	2.87±0.31c	20.06±3.64b	43.39±9.78a
Notes: PH, plant height; BN, branch number; TNS, total number of siliques; SL, silique length; NSPS, Number of seeds per silique; TSW, thousand-seed weight; YPP, yield per plant. Data are presented as mean ± standard deviation (n = 18). Significant differences were determined by Turkey’s test. Different letters indicate statistically significant differences (P < 0.05).

## Sheet: S3
Table S3. Summary of the quality of BSA sequencing data.
Samples	Rawbases	Cleanbases	Cleanreads	Cleanrate	Q20	Q30	GC	Depth
					（%）	（%）	（%）	（X）
HB	55396057500	53898177551	363102228	0.973	0.9777	0.9306	0.3655	53.9
LB	48158906400	46980039105	316022618	0.9755	0.9812	0.9391	0.3653	46.98
L329	25345585500	24628815394	165961986	0.9717	0.9822	0.9429	0.3729	24.63
mbm1	26921864100	26221120010	176545542	0.974	0.983	0.9452	0.3597	26.22
Note：HB, High branch number bulk; LB, Low branch number bulk.

## Sheet: S4
Table S4. Genomic regions identified for mbm1mutant using the Euclidean Distance (ED) method.
Chromosome	Start	End	Length(bp)	Region Abbreviation
C01	20064218	20186659	122441	ED-C01
	25420961	25504153	83192
	34646518	34672844	26326
	39701787	39755848	54061
	47156869	47257529	100660
C03	28072101	28118906	46805	ED-C03
	29060881	29894924	834043
	29934494	29934706	212
	30228885	30526432	297547
	30597277	30820363	223086
	30889037	31099258	210221
	31136715	31307884	171169
	31359968	31565877	205909
	31684688	31798519	113831
	31818377	31884366	65989
	31911476	32572386	660910
	32592323	32992935	400612
	33063398	33362372	298974
	33391432	34114122	722690
	34243587	34326836	83249
	34372853	34505904	133051
	34528709	34581360	52651
	34620673	34806502	185829
	34846984	34917696	70712
	35258697	37095932	1837235
	37100916	37334855	233939
	37392747	37476027	83280
	37716867	37857673	140806
	37931571	37966022	34451
	38027750	38182108	154358
	60101841	60197503	95662
	60275800	60338700	62900
	60471537	60501644	30107
	60526016	60564338	38322
	62150444	62195765	45321
C07	42047782	42052500	4718	ED-C07
	45183738	45218667	34929
	48542910	48576285	33375
	52059578	52346083	286505
	52458104	52597026	138922
	52620210	52901130	280920
	53450576	53523282	72706
	53602921	53607491	4570
	53757988	53786763	28775
	53909722	53933874	24152
	53990791	54140505	149714
	54575432	54697811	122379
	54874192	55013187	138995
	55122772	55683950	561178
	55814629	55836821	22192
	56185612	56185695	83
	56548472	56579705	31233
	56626783	56633325	6542
C08	42700180	42732304	32124	ED-C08
	42844914	42882093	37179
	43874584	43947029	72445

## Sheet: S5
Table S5. Statistics of ED and Δ(SNP-index) associated common regions.
Chromosome	Start	End	Length (bp)	Region Abbreviation
scaffoldC03	35524886	36127337	602451	ES-C03

## Sheet: S6
Table S6. Variation characteristics of 11 SNPs in ES-C03.
CHROM	POS	REF	ALT	ANN[*].EFFECT	ANN[*].IMPACT	ANN[*].GENE	ANN[*].FEATURE	ANN[*].HGVS_C	ANN[*].HGVS_P
scaffoldC03	35524887	C	T	downstream_gene_variant,downstream_gene_variant	MODIFIER,MODIFIER	BnaC03G0489300ZS,BnaC03G0489400ZS	transcript,transcript,intergenic_region	c.*4293C>T,c.*990G>A
scaffoldC03	35672380	C	T	intron_variant	MODIFIER	BnaC03G0491200ZS	transcript	c.197+872C>T
scaffoldC03	35699471	C	T	downstream_gene_variant	MODIFIER	BnaC03G0491300ZS	transcript,intergenic_region	c.*75C>T
scaffoldC03	35746448	C	T	downstream_gene_variant,downstream_gene_variant	MODIFIER,MODIFIER	BnaC03G0491700ZS,BnaC03G0491900ZS	transcript,transcript	c.*2375C>T,c.*1327G>A
scaffoldC03	35769530	C	T	upstream_gene_variant,upstream_gene_variant,downstream_gene_variant	MODIFIER,MODIFIER,MODIFIER	BnaC03G0492300ZS,BnaC03G0492400ZS,BnaC03G0492200ZS	transcript,transcript,transcript,intergenic_region	c.-122C>T,c.-683C>T,c.*3493C>T
scaffoldC03	35778489	C	T	missense_variant,downstream_gene_variant,downstream_gene_variant	MODERATE,MODIFIER,MODIFIER	BnaC03G0492600ZS,BnaC03G0492500ZS,BnaC03G0492700ZS	transcript,transcript,transcript	c.346G>A,c.*2221C>T,c.*346G>A	p.Val116Ile
scaffoldC03	35817871	C	T	upstream_gene_variant,upstream_gene_variant,downstream_gene_variant,downstream_gene_variant	MODIFIER,MODIFIER,MODIFIER,MODIFIER	BnaC03G0493100ZS,BnaC03G0493400ZS,BnaC03G0493200ZS,BnaC03G0493300ZS	transcript,transcript,transcript,transcript,intergenic_region	c.-3722G>A,c.-889C>T,c.*1397C>T,c.*840C>T
scaffoldC03	35817872	G	A	upstream_gene_variant,upstream_gene_variant,downstream_gene_variant,downstream_gene_variant	MODIFIER,MODIFIER,MODIFIER,MODIFIER	BnaC03G0493100ZS,BnaC03G0493400ZS,BnaC03G0493200ZS,BnaC03G0493300ZS	transcript,transcript,transcript,transcript,intergenic_region	c.-3723C>T,c.-888G>A,c.*1398G>A,c.*841G>A,n.35817872G>A
scaffoldC03	35873950	C	T	upstream_gene_variant,downstream_gene_variant	MODIFIER,MODIFIER	BnaC03G0494200ZS,BnaC03G0494300ZS	transcript,transcript,intergenic_region	c.-559C>T,c.*3672G>A
scaffoldC03	35961198	C	T	upstream_gene_variant,upstream_gene_variant	MODIFIER,MODIFIER	BnaC03G0494800ZS,BnaC03G0494900ZS	transcript,transcript,intergenic_region	c.-511G>A,c.-468C>T
scaffoldC03	36127336	C	T	downstream_gene_variant	MODIFIER	BnaC03G0495900ZS	transcript,intergenic_region	c.*53G>A

## Sheet: S7
Table S7. Variation characteristics of 29 SNPs in ED-C03 and ED-C07.
CHROM	POS	REF	ALT	|ΔSNP-index|	p-value	q-value	ANN[*].EFFECT	ANN[*].IMPACT	ANN[*].GENE	ANN[*].FEATURE	ANN[*].HGVS_C	ANN[*].HGVS_P
scaffoldC03	30364886	C	T	0.501287	0.0000150606400811659	0.000882782357796726	upstream_gene_variant	MODIFIER	BnaC03G0436100ZS	transcript	c.-597C>T
scaffoldC03	32912794	G	A	0.555556	0.00000922076288589757	0.000748705297503135	upstream_gene_variant	MODIFIER	BnaC03G0462000ZS	transcript	c.-2907G>A,
scaffoldC03	35873950	C	T	0.530303	0.000000552926274210996	0.000748705297503135	upstream_gene_variant,downstream_gene_variant	MODIFIER,MODIFIER	BnaC03G0494200ZS,BnaC03G0494300ZS	transcript,transcript	c.-559C>T,c.*3672G>A
scaffoldC03	36727580	C	T	0.53125	0.00000314104959941996	0.000748705297503135	downstream_gene_variant	MODIFIER	BnaC03G0501200ZS	transcript	c.*5029G>A
scaffoldC03	37073520	C	T	0.542484	0.00000476112954828078	0.000748705297503135	upstream_gene_variant,downstream_gene_variant	MODIFIER,MODIFIER	BnaC03G0504400ZS,BnaC03G0504500ZS	transcript,transcript	c.-2318C>T,c.*4476G>A
scaffoldC07	52156430	G	A		0.000289241	0.00942246	downstream_gene_variant,downstream_gene_variant	MODIFIER,MODIFIER	BnaC07G0409100ZS,BnaC07G0409200ZS	transcript,transcript	c.*636G>A,c.*3964C>T
scaffoldC07	52274463	G	A	0.595344	0.00025443	0.00847872	upstream_gene_variant,upstream_gene_variant,downstream_gene_variant	MODIFIER,MODIFIER,MODIFIER	BnaC07G0411100ZS,BnaC07G0411300ZS,BnaC07G0411200ZS	transcript,transcript,transcript	c.-4369C>T,c.-883G>A,c.*452G>A
scaffoldC07	52274519	G	A	0.7	0.000254415	0.00847862	upstream_gene_variant,upstream_gene_variant,downstream_gene_variant	MODIFIER,MODIFIER,MODIFIER	BnaC07G0411100ZS,BnaC07G0411300ZS,BnaC07G0411200ZS	transcript,transcript,transcript	c.-4425C>T,c.-827G>A,c.*508G>A
scaffoldC07	52466336	G	A	0.571429	0.00021624	0.00735796	upstream_gene_variant,downstream_gene_variant,downstream_gene_variant	MODIFIER,MODIFIER,MODIFIER	BnaC07G0414900ZS,BnaC07G0414600ZS,BnaC07G0414700ZS	transcript,transcript,transcript	c.-2792G>A,c.*3013G>A,c.*1246G>A
scaffoldC07	52784948	C	T	0.647059	0.000185005	0.00656093	downstream_gene_variant,downstream_gene_variant	MODIFIER,MODIFIER	BnaC07G0419000ZS,BnaC07G0419100ZS	transcript,transcript	c.*2149C>T,c.*1886G>A
scaffoldC07	52784990	C	T	0.543011	0.000185001	0.00656093	downstream_gene_variant,downstream_gene_variant	MODIFIER,MODIFIER	BnaC07G0419000ZS	transcript,transcript	c.*2191C>T,c.*1844G>A
scaffoldC07	52801105	G	T	0.517281	0.00018355	0.00653709	intron_variant	MODIFIER	BnaC07G0419300ZS	transcript	c.952-1194C>A
scaffoldC07	52801147	G	A	0.573529	0.000183546	0.00653709	intron_variant	MODIFIER	BnaC07G0419300ZS	transcript	c.952-1236C>T
scaffoldC07	52860105	C	T	0.647059	0.000178335	0.00643174	downstream_gene_variant	MODIFIER	BnaC07G0419600ZS	transcript	c.*1892G>A
scaffoldC07	53920164	C	A	0.539352	4.04426e-05	0.00167793	upstream_gene_variant	MODIFIER	BnaC07G0434200ZS	transcript	c.-4861C>A
scaffoldC07	53925768	G	T	0.56	4.01399e-05	0.00166896	downstream_gene_variant,downstream_gene_variant	MODIFIER,MODIFIER	BnaC07G0434100ZS,BnaC07G0434300ZS	transcript,transcript	c.*4774G>T,c.*1693C>A
scaffoldC07	53997184	C	T	0.52381	3.64803e-05	0.00152379	upstream_gene_variant,downstream_gene_variant,downstream_gene_variant,intron_variant	MODIFIER,MODIFIER,MODIFIER,MODIFIER	BnaC07G0435900ZS,BnaC07G0435700ZS,BnaC07G0435700ZS,BnaC07G0435800ZS	transcript,transcript,transcript,transcript	c.-854C>T,c.*3878C>T,c.*4517C>T,c.88-34G>A
scaffoldC07	53997814	G	A	0.593103	3.64496e-05	0.00152281	upstream_gene_variant,upstream_gene_variant,downstream_gene_variant,downstream_gene_variant	MODIFIER,MODIFIER,MODIFIER,MODIFIER	BnaC07G0435800ZS,BnaC07G0435900ZS,BnaC07G0435700ZS,BnaC07G0435700ZS	transcript,transcript,transcript,transcript	c.-506C>T,c.-224G>A,c.*4508G>A,c.*5147G>A
scaffoldC07	54026750	G	A	0.538462	3.5067e-05	0.00147206	upstream_gene_variant	MODIFIER	BnaC07G0436200ZS	transcript	c.-4140C>T
scaffoldC07	54039014	C	A	0.608392	3.44973e-05	0.00145091	downstream_gene_variant,downstream_gene_variant,downstream_gene_variant	MODIFIER,MODIFIER	BnaC07G0436400ZS,BnaC07G0436600ZS,BnaC07G0436400ZS	transcript,transcript,transcript	c.*3469C>A,c.*3765G>T,c.*3469C>A
scaffoldC07	54040459	G	A	0.606061	3.44308e-05	0.00144912	upstream_gene_variant,downstream_gene_variant,downstream_gene_variant,downstream_gene_variant	MODIFIER,MODIFIER,MODIFIER,MODIFIER	BnaC07G0436500ZS,BnaC07G0436400ZS,BnaC07G0436600ZS,BnaC07G0436400ZS	transcript,transcript,transcript,transcript	c.-783C>T,c.*4914G>A,c.*2320C>T,c.*4914G>A
scaffoldC07	54040469	G	T	0.530488	3.44304e-05	0.00144912	upstream_gene_variant,downstream_gene_variant,downstream_gene_variant,downstream_gene_variant	MODIFIER,MODIFIER,MODIFIER,MODIFIER	BnaC07G0436500ZS,BnaC07G0436400ZS,BnaC07G0436600ZS,BnaC07G0436400ZS	transcript,transcript,transcript,transcript	c.-793C>A,c.*4924G>T,c.*2310C>A,c.*4924G>T
scaffoldC07	54047471	C	T	0.592061	3.411e-05	0.00143838	upstream_gene_variant	MODIFIER	BnaC07G0436600ZSS	transcript	c.-938G>A
scaffoldC07	54077491	C	T	0.554118	3.27709e-05	0.00139066	upstream_gene_variant,downstream_gene_variant	MODIFIER,MODIFIER	BnaC07G0436900ZS,BnaC07G0437000ZS	transcript,transcript	c.-1163C>T,c.*4947G>A
scaffoldC07	54093833	G	T	0.502564	3.20646e-05	0.00137027	splice_region_variant&intron_variant,upstream_gene_variant,downstream_gene_variant	LOW,MODIFIER,MODIFIER	BnaC07G0437300ZS,BnaC07G0437100ZS,BnaC07G0437200ZS	transcript,transcript,transcript	c.1567-6C>A,c.-4141C>A,c.*1165G>T
scaffoldC07	54107580	G	A	0.528322	3.14826e-05	0.0013565	downstream_gene_variant	MODIFIER	BnaC07G0437400ZS	transcript	c.*2582C>T
scaffoldC07	54107586	G	A	0.510638	3.14824e-05	0.0013565	downstream_gene_variant	MODIFIER	BnaC07G0437400ZS	transcript	c.*2576C>T
scaffoldC07	55188662	G	A	0.543205	0.000162266	0.00590262	downstream_gene_variant,downstream_gene_variant,intron_variant	MODIFIER,MODIFIER,MODIFIER	BnaC07G0451100ZS,BnaC07G0451300ZS,BnaC07G0451200ZS	transcript,transcript,transcript	c.*1573G>A,c.*790C>T,c.185+12C>T
scaffoldC07	55600061	G	A	0.612903	0.000859022	0.0244612	upstream_gene_variant,downstream_gene_variant	MODIFIER,MODIFIER	BnaC07G0457100ZS,BnaC07G0457300ZS	transcript,transcript	c.-4386C>T,c.*1905C>T

## Sheet: S8
Table S8. Upregulated genes in mbm1mutant compared to WT.
Gene ID	MeanTPM (U644)	MeanTPM (2B)	Log2FoldChange	p-Value	q-Value	Result	Symbol(ATH)	Decription(ATH)	GO_ID	GO_term	KEGG	KEGG_name	KEGG_pathway	KOG	KOG_description
BnaA01G0002400ZS	9.328549333333333	0.015824	9.203394606059373	9.15149007643986e-12	7.29781156270648e-11	up	AT4G38840	SAUR-like auxin-responsive protein family	GO:0009733;GO:0009734	Any process that results in a change in state or activity of a cell or an organism (in terms of movement, secretion, enzyme production, gene expression, etc.) as a result of an auxin stimulus.;A series of molecular signals generated by the binding of the plant hormone auxin to a receptor, and ending with modulation of a downstream cellular process, e.g. transcription.	K14488	SAUR	ko04075 Plant hormone signal transduction
BnaA01G0002200ZS	2.90506	0.021374333333333332	7.08654522423894	8.7935282015829e-14	8.05115466482189e-13	up	AT4G38670	Pathosis-related thaumatin superfamily protein	GO:0006952;GO:0009723;GO:0009617	Reactions, triggered in response to the presence of a foreign body or the occurrence of an injury, which result in restriction of damage to the organism attacked or prevention/recovery from the infection caused by the attack.;Any process that results in a change in state or activity of a cell or an organism (in terms of movement, secretion, enzyme production, gene expression, etc.) as a result of…	-	-	-
BnaA01G0002500ZS	17.902189000000003	0.8444156666666668	4.4060388487442035	7.40757410983082e-42	2.17601866534467e-40	up	AT4G38860	SAUR-like auxin-responsive protein family	GO:0009733;GO:0009639;GO:0005886;GO:0009737;GO:0009741	Any process that results in a change in state or activity of a cell or an organism (in terms of movement, secretion, enzyme production, gene expression, etc.) as a result of an auxin stimulus.;Any process that results in a change in state or activity of a cell or an organism (in terms of movement, secretion, enzyme production, gene expression, etc.) as a result of a red or far red light stimulus.…	K14488	SAUR	ko04075 Plant hormone signal transduction
BnaA01G0002700ZS	10.7015	0.056261666666666675	7.571443000953109	5.32133243553599e-83	3.64114435731665e-81	up	AT4G38890	FMN-linked oxidoreductases superfamily protein	GO:0017150;GO:0046872;GO:0050660;GO:0005773;GO:0006397	Catalysis of the reaction: tRNA-uracil + acceptor = tRNA-dihydrouridine + reduced acceptor.;Binding to a metal ion.;Binding to FAD, flavin-adenine dinucleotide, the coenzyme or the prosthetic group of various flavoprotein oxidoreductase enzymes, in either the oxidized form, FAD, or the reduced form, FADH2.;A closed structure, found only in eukaryotic cells, that is completely surrounded by unit m…	K05544	-	-	KOG2333	[R]Uncharacterized conserved protein
BnaA01G0002900ZS	5.246541666666666	0.5081706666666667	3.367981757237386	1.19432464236693e-65	5.9654631539374e-64	up	AT4G38950	ATP binding microtubule motor family protein	GO:0008017;GO:0005524;GO:0003777;GO:0007018;GO:0003729;GO:0005874;GO:0009506	Binding to a microtubule, a filament composed of tubulin monomers.;Binding to ATP, adenosine 5'-triphosphate, a universally important coenzyme and enzyme regulator.;A motor activity that generates movement along a microtubule, driven by ATP hydrolysis.;A microtubule-based process that results in the movement of organelles, other microtubules, or other cellular components. Examples include motor-d…	K11498	-	-	KOG0242	[Z]Kinesin-like protein
BnaA01G0003200ZS	1.1663966666666667	0.0001	13.509770881392832	2.59378031422503e-12	2.14860689456472e-11	up	GH9B18	glycosyl hydrolase 9B18	GO:1990059;GO:0009828;GO:0010047;GO:0008810;GO:0005576;GO:0030245	NA;The series of events causing chemical and structural alterations of an existing cellulose and pectin-containing cell wall that results in greater extensibility of the wall. An example of this is found in Arabidopsis thaliana.;The process leading to the spontaneous opening of the fruit permitting the escape of seeds.;Catalysis of the endohydrolysis of (1->4)-beta-D-glucosidic linkages in cellul…	K01179	E3.2.1.4	ko00500 Starch and sucrose metabolism
BnaA01G0003300ZS	2.52635	0.031189000000000005	6.339875700730233	1.28209333438713e-23	2.04241561544397e-22	up	EDS5	MATE efflux family protein	GO:0009941;GO:0009751;GO:0045087;GO:0031348;GO:0009536;GO:0009697;GO:0009624;GO:0015297;GO:0042910;GO:0031969;GO:0006952;GO:0016020;GO:0042742	The double lipid bilayer enclosing the chloroplast and separating its contents from the rest of the cytoplasm; includes the intermembrane space.;Any process that results in a change in state or activity of a cell or an organism (in terms of movement, secretion, enzyme production, gene expression, etc.) as a result of a salicylic acid stimulus.;Innate immune responses are defense responses mediate…	-	-	-	KOG1347	[R]Uncharacterized membrane protein, predicted efflux pump
BnaA01G0004500ZS	131.5675633333333	0.08714533333333334	10.56009282089326	3.43537469783068e-21	4.84889341770828e-20	up	CCR1	cold, circadian rhythm, and RNA binding 1	GO:0003723;GO:0005634;GO:1990428;GO:0003729	Binding to an RNA molecule or a portion thereof.;A membrane-bounded organelle of eukaryotic cells in which chromosomes are housed and replicated. In most cells, the nucleus contains all of the cell's chromosomes except the organellar chromosomes, and is the site of RNA synthesis and processing. In some species, or in specialized cell types, RNA metabolism or DNA replication may be absent.;NA;Bind…	-	-	-	KOG0118	[R]FOG: RRM domain
BnaA01G0003600ZS	48.22837466666667	0.05359533333333333	9.813559088210711	1.99465918343004e-88	1.47723637921698e-86	up	RD19	Papain family cysteine protease	GO:0000323;GO:0009651;GO:0006970;GO:0051603;GO:0005886;GO:0005634;GO:0004197;GO:0005615;GO:0005773;GO:0042742	A vacuole that is maintained at an acidic pH and which contains degradative enzymes, including a wide variety of acid hydrolases.;Any process that results in a change in state or activity of a cell or an organism (in terms of movement, secretion, enzyme production, gene expression, etc.) as a result of a stimulus indicating an increase or decrease in the concentration of salt (particularly but no…	K01373	CTSF	ko04210 Apoptosis;ko04142 Lysosome	KOG1542	[O]Cysteine proteinase Cathepsin F
BnaA01G0004200ZS	48.465545999999996	0.03776733333333333	10.325604867183797	5.08946107067942e-56	2.0882370372655e-54	up	AT4G39150	DNAJ heat shock N-terminal domain-containing protein	-	-	-	-	-	KOG0691	[O]Molecular chaperone (DnaJ superfamily)
BnaA01G0004900ZS	11.374458333333331	0.0001	16.795438318348534	1.65800032569847e-21	2.37501945230029e-20	up	NST-K1	nucleotide sugar transporter-KT 1	GO:0000139;GO:0005338;GO:0016020;GO:0005794;GO:0022857;GO:0015297;GO:0008643;GO:0072334;GO:0015780;GO:0005459	The lipid bilayer surrounding any of the compartments of the Golgi apparatus.;Enables the transfer of a nucleotide-sugar from one side of a membrane to the other. A nucleotide-sugar is any nucleotide in which the distal phosphoric residue of a nucleoside 5'-diphosphate is in glycosidic linkage with a monosaccharide or monosaccharide derivative.;A lipid bilayer along with all the proteins and prot…	-	-	-	KOG1441	[GE]Glucose-6-phosphate/phosphate and phosphoenolpyruvate/phosphate antiporter
BnaA01G0003500ZS	30.154772333333337	5.5711683333333335	2.4363345300594896	3.12525499154685e-207	8.93862156724553e-205	up	VHA-A3	vacuolar proton ATPase A3	GO:0009941;GO:0007035;GO:0070072;GO:0005794;GO:0009507;GO:0032119;GO:0005774;GO:0046961;GO:0005886;GO:0051117;GO:0009678;GO:0000325;GO:0009705;GO:0043181;GO:0015986;GO:0000220;GO:0005773;GO:0016471	The double lipid bilayer enclosing the chloroplast and separating its contents from the rest of the cytoplasm; includes the intermembrane space.;Any process that reduces the pH of the vacuole, measured by the concentration of the hydrogen ion.;The aggregation, arrangement and bonding together of a vacuolar proton-transporting V-type ATPase complex, proton-transporting two-sector ATPase complex th…	-	-	-	KOG2189	[C]Vacuolar H+-ATPase V0 sector, subunit a
BnaA01G0005000ZS	8.857831333333332	0.008603	10.007897973256867	7.37764308508382e-44	2.28402875166248e-42	up	BRI1	Leucine-rich receptor-like protein kinase family protein	GO:0004674;GO:0010584;GO:0005768;GO:0038023;GO:0005886;GO:0042802;GO:0009911;GO:0090351;GO:0010268;GO:0010008;GO:0009742;GO:0004714;GO:0005496;GO:0009647;GO:0048657;GO:0005524;GO:0048366;GO:0004672;GO:0001578;GO:0010224;GO:0106310;GO:0042803;GO:0032991;GO:0009755;GO:0009729;GO:0046982;GO:0016020;GO:0006468	Catalysis of the reactions: ATP + protein serine = ADP + protein serine phosphate, and ATP + protein threonine = ADP + protein threonine phosphate.;The formation of the pollen exine. The reticulate pollen wall pattern consists of two layers, exine and intine.;A vacuole to which materials ingested by endocytosis are delivered.;Receiving a signal and transmitting it in the cell to initiate a change…	K13415	BRI1	ko04075 Plant hormone signal transduction
BnaA01G0004700ZS	12.2169	0.6237900000000001	4.291679803436841	5.20560297608917e-223	1.77919701318264e-220	up	CESA2	cellulose synthase A2	GO:0016760;GO:0005886;GO:0046872;GO:0030244;GO:0071555;GO:0016759;GO:0009833	Catalysis of the reaction: UDP-glucose + ((1,4)-beta-D-glucosyl)(n) = UDP + ((1,4)-beta-D-glucosyl)(n+1).;The membrane surrounding a cell that separates the cell from its external environment. It consists of a phospholipid bilayer and associated proteins.;Binding to a metal ion.;The chemical reactions and pathways resulting in the formation of cellulose, a linear beta1-4 glucan of molecular mass …	K10999	-	-
BnaA01G0000400ZS	8.027017666666666	0.0001	16.292576452385664	3.45048187394234e-14	3.24703454649059e-13	up	AT4G38495	chromatin-remodeling complex subunit	GO:0006310;GO:0010628;GO:0009873;GO:0040029;GO:0005737;GO:0006281;GO:0006338;GO:0005634;GO:0031011;GO:0010104	Any process in which a new genotype is formed by reassortment of genes resulting in gene combinations different from those that were present in the parents. In eukaryotes genetic recombination can occur by chromosome assortment, intrachromosomal recombination, or nonreciprocal interchromosomal recombination. Interchromosomal recombination occurs by crossing over. In bacteria it may occur by genet…	K11667	-	-	KOG4137	[S]Uncharacterized conserved protein
BnaA01G0000700ZS	1.4321376666666665	0.0001	13.805882560329746	3.32659225179014e-10	2.34380402551658e-09	up	EXLA2	expansin-like A2	GO:0005576;GO:0019953;GO:0009653	The space external to the outermost structure of a cell. For cells without external protective or external encapsulating structures this refers to space outside of the plasma membrane. This term covers the host cell environment outside an intracellular parasite.;A reproduction process that creates a new organism by combining the genetic material of two gametes, which may come from two organisms o…	-	-	-
BnaA01G0000800ZS	0.26860633333333334	0.0001	11.391277606407607	1.30903252262448e-09	8.77985926685841e-09	up	CSLD4	cellulose synthase like D4	GO:0000139;GO:0005794;GO:0009846;GO:0016760;GO:0005886;GO:0030244;GO:0071555;GO:0016020;GO:0009833;GO:0051753	The lipid bilayer surrounding any of the compartments of the Golgi apparatus.;A membrane-bound cytoplasmic organelle of the endomembrane system that further processes the core oligosaccharides (e.g. N-glycans) added to proteins in the endoplasmic reticulum and packages them into membrane-bound vesicles. The Golgi apparatus operates at the intersection of the secretory, lysosomal, and endocytic pa…	K20924	-	-
BnaA01G0001100ZS	0.4065526666666666	0.012364666666666668	5.039147005215409	0.0138031255860048	0.0313915265920643	up	AT4G38250	Transmembrane amino acid transporter family protein	GO:0003333;GO:0005774;GO:0015175;GO:0015804;GO:0006865;GO:0015179;GO:0016020	The process in which an amino acid is transported across a membrane.;The lipid bilayer surrounding the vacuole and separating its contents from the cytoplasm of the cell.;Enables the transfer of neutral amino acids from one side of a membrane to the other. Neutral amino acids have side chains with no charge at pH 7.3.;The directed movement of neutral amino acids, amino acids with no net charge, i…	-	-	-	KOG1304	[E]Amino acid transporters
BnaA01G0001400ZS	0.3502786666666666	0.012364666666666668	4.824207872659706	0.0207865391732736	0.0449867170577003	up	AT4G38250	Transmembrane amino acid transporter family protein	GO:0003333;GO:0005774;GO:0015175;GO:0015804;GO:0006865;GO:0015179;GO:0016020	The process in which an amino acid is transported across a membrane.;The lipid bilayer surrounding the vacuole and separating its contents from the cytoplasm of the cell.;Enables the transfer of neutral amino acids from one side of a membrane to the other. Neutral amino acids have side chains with no charge at pH 7.3.;The directed movement of neutral amino acids, amino acids with no net charge, i…	-	-	-	KOG1304	[E]Amino acid transporters
BnaA01G0001700ZS	0.2597256666666667	0.0001	11.342772876048462	1.65608397217713e-09	1.10067994249987e-08	up	CSLD4	cellulose synthase like D4	GO:0000139;GO:0005794;GO:0009846;GO:0016760;GO:0005886;GO:0030244;GO:0071555;GO:0016020;GO:0009833;GO:0051753	The lipid bilayer surrounding any of the compartments of the Golgi apparatus.;A membrane-bound cytoplasmic organelle of the endomembrane system that further processes the core oligosaccharides (e.g. N-glycans) added to proteins in the endoplasmic reticulum and packages them into membrane-bound vesicles. The Golgi apparatus operates at the intersection of the secretory, lysosomal, and endocytic pa…	K20924	-	-
BnaA01G0001800ZS	1.3437016666666668	0.0001	13.713925241031527	6.88011073684189e-10	4.72904705518654e-09	up	EXLA2	expansin-like A2	GO:0005576;GO:0019953;GO:0009653	The space external to the outermost structure of a cell. For cells without external protective or external encapsulating structures this refers to space outside of the plasma membrane. This term covers the host cell environment outside an intracellular parasite.;A reproduction process that creates a new organism by combining the genetic material of two gametes, which may come from two organisms o…	-	-	-
BnaA01G0000200ZS	1.5318576666666666	0.021374	6.16328152060732	1.06051353600251e-09	7.17757661193303e-09	up	AT4G38670	Pathosis-related thaumatin superfamily protein	GO:0006952;GO:0009723;GO:0009617	Reactions, triggered in response to the presence of a foreign body or the occurrence of an injury, which result in restriction of damage to the organism attacked or prevention/recovery from the infection caused by the attack.;Any process that results in a change in state or activity of a cell or an organism (in terms of movement, secretion, enzyme production, gene expression, etc.) as a result of…	-	-	-
BnaA01G0000500ZS	1.7889886666666666	0.5430003333333334	1.7201192590986853	1.04541944417806e-10	7.67745347504081e-10	up	STY46	ACT-like protein tyrosine kinase family protein	GO:0004712;GO:0004674;GO:0005524;GO:0071456;GO:0009737;GO:0005829;GO:0009658;GO:0004672;GO:0006468;GO:0106310	Catalysis of the reactions: ATP + a protein serine = ADP + protein serine phosphate; ATP + a protein threonine = ADP + protein threonine phosphate; and ATP + a protein tyrosine = ADP + protein tyrosine phosphate.;Catalysis of the reactions: ATP + protein serine = ADP + protein serine phosphate, and ATP + protein threonine = ADP + protein threonine phosphate.;Binding to ATP, adenosine 5'-triphosph…	-	-	-	KOG0192	[T]Tyrosine kinase specific for activated (GTP-bound) p21cdc42Hs
BnaA01G0000600ZS	6.5912233333333345	1.1121456666666667	2.567200492968916	4.48965618777419e-30	9.31409493255479e-29	up	GGR	geranylgeranyl reductase	GO:0008299;GO:0009507;GO:0009535;GO:0016740;GO:0046872;GO:0004659;GO:0042651;GO:0043693	The chemical reactions and pathways resulting in the formation of an isoprenoid compound, isoprene (2-methylbuta-1,3-diene) or compounds containing or derived from linked isoprene (3-methyl-2-butenylene) residues.;A chlorophyll-containing plastid with thylakoids organized into grana and frets, or stroma thylakoids, and embedded in a stroma.;The pigmented membrane of a chloroplast thylakoid. An ex…	K13789	GGPS	ko00900 Terpenoid backbone biosynthesis	KOG0776	[H]Geranylgeranyl pyrophosphate synthase/Polyprenyl synthetase
BnaA01G0001000ZS	19.5883	0.6943676666666666	4.818152077907733	3.79787172615392e-173	8.06245706784793e-171	up	AQI	Peptidase M20/M25/M40 family protein	GO:0004046;GO:0030163;GO:0006520;GO:0005737;GO:0046872;GO:0042802;GO:0070062	Catalysis of the reaction: an N-acyl-L-amino acid + H2O = a carboxylate + an L-amino acid.;The chemical reactions and pathways resulting in the breakdown of a protein by the destruction of the native, active configuration, with or without the hydrolysis of peptide bonds.;The chemical reactions and pathways involving amino acids, carboxylic acids containing one or more amino groups, as carried out…	K14677	ACY1	ko01230 Biosynthesis of amino acids;ko00220 Arginine biosynthesis;ko01210 2-Oxocarboxylic acid metabolism	KOG2275	[E]Aminoacylase ACY1 and related metalloexopeptidases
BnaA01G0001200ZS	3.6544849999999998	0.082918	5.4618389830017255	6.51109869256542e-45	2.07013568989625e-43	up	LAZ1	organic solute transporter ostalpha protein (DUF300)	GO:0016020;GO:1900458;GO:0005886;GO:0012505;GO:0005829;GO:0009705;GO:0007033;GO:0098876;GO:0012501	A lipid bilayer along with all the proteins and protein complexes embedded in it an attached to it.;NA;The membrane surrounding a cell that separates the cell from its external environment. It consists of a phospholipid bilayer and associated proteins.;A collection of membranous structures involved in transport within the cell. The main components of the endomembrane system are endoplasmic reticu…	-	-	-	KOG2641	[T]Predicted seven transmembrane receptor - rhodopsin family
BnaA01G0001500ZS	13.625696333333332	0.3464956666666666	5.297348839756785	6.89084419997106e-167	1.36137987565729e-164	up	AQI	Peptidase M20/M25/M40 family protein	GO:0004046;GO:0030163;GO:0006520;GO:0005737;GO:0046872;GO:0042802;GO:0070062	Catalysis of the reaction: an N-acyl-L-amino acid + H2O = a carboxylate + an L-amino acid.;The chemical reactions and pathways resulting in the breakdown of a protein by the destruction of the native, active configuration, with or without the hydrolysis of peptide bonds.;The chemical reactions and pathways involving amino acids, carboxylic acids containing one or more amino groups, as carried out…	K14677	ACY1	ko01230 Biosynthesis of amino acids;ko00220 Arginine biosynthesis;ko01210 2-Oxocarboxylic acid metabolism	KOG2275	[E]Aminoacylase ACY1 and related metalloexopeptidases
BnaA01G0001900ZS	5.694428666666667	1.0361676666666666	2.4582936302443836	2.45233652368879e-26	4.41375375855172e-25	up	GGR	geranylgeranyl reductase	GO:0008299;GO:0009507;GO:0009535;GO:0016740;GO:0046872;GO:0004659;GO:0042651;GO:0043693	The chemical reactions and pathways resulting in the formation of an isoprenoid compound, isoprene (2-methylbuta-1,3-diene) or compounds containing or derived from linked isoprene (3-methyl-2-butenylene) residues.;A chlorophyll-containing plastid with thylakoids organized into grana and frets, or stroma thylakoids, and embedded in a stroma.;The pigmented membrane of a chloroplast thylakoid. An ex…	K13789	GGPS	ko00900 Terpenoid backbone biosynthesis	KOG0776	[H]Geranylgeranyl pyrophosphate synthase/Polyprenyl synthetase
BnaA01G0002000ZS	1.3312249999999999	0.015319333333333332	6.441257106560387	4.59083941283613e-15	4.55664309195934e-14	up	STY46	ACT-like protein tyrosine kinase family protein	GO:0004712;GO:0004674;GO:0005524;GO:0071456;GO:0009737;GO:0005829;GO:0009658;GO:0004672;GO:0006468;GO:0106310	Catalysis of the reactions: ATP + a protein serine = ADP + protein serine phosphate; ATP + a protein threonine = ADP + protein threonine phosphate; and ATP + a protein tyrosine = ADP + protein tyrosine phosphate.;Catalysis of the reactions: ATP + protein serine = ADP + protein serine phosphate, and ATP + protein threonine = ADP + protein threonine phosphate.;Binding to ATP, adenosine 5'-triphosph…	-	-	-	KOG0192	[T]Tyrosine kinase specific for activated (GTP-bound) p21cdc42Hs
BnaA01G0005400ZS	15.9319	0.0001	17.281557988909004	6.83370064843605e-23	1.05162376232585e-21	up	SK2	shikimate kinase 2	GO:0008652;GO:0009507;GO:0009073;GO:0005524;GO:0016310;GO:0046872;GO:0004765;GO:0009423;GO:0019632	The chemical reactions and pathways resulting in the formation of amino acids, organic acids containing one or more amino substituents.;A chlorophyll-containing plastid with thylakoids organized into grana and frets, or stroma thylakoids, and embedded in a stroma.;The chemical reactions and pathways resulting in the formation of aromatic amino acid family, amino acids with aromatic ring (phenylal…	K00891	E2.7.1.71, aroK, aroL	ko01230 Biosynthesis of amino acids;ko00400 Phenylalanine, tyrosine and tryptophan biosynthesis
BnaA01G0005300ZS	14.175479333333334	0.546268	4.69764479599344	4.41087381729665e-90	3.35388322056671e-88	up	AT4G39520	GTP-binding protein-like protein	GO:0019003;GO:0002181;GO:0005737;GO:0005525;GO:0003924	Binding to GDP, guanosine 5'-diphosphate.;The chemical reactions and pathways resulting in the formation of a protein in the cytoplasm. This is a ribosome-mediated process in which the information in messenger RNA (mRNA) is used to specify the sequence of amino acids in the protein.;The contents of a cell excluding the plasma membrane and nucleus, but including other subcellular structures.;Bindi…	-	-	-	KOG1487	[T]GTP-binding protein DRG1 (ODN superfamily)
BnaA01G0005700ZS	1.5207613333333334	0.006791999999999999	7.806741581572617	1.68093485996832e-10	1.21462647170037e-09	up	AT4G39550	Galactose oxidase/kelch repeat superfamily protein	GO:0016567	The process in which one or more ubiquitin groups are added to a protein.	-	-	-
BnaA01G0005600ZS	3.845899333333333	1.2218613333333332	1.6542404347430752	3.51906356424306e-14	3.31020542260854e-13	up	AT4G39590	Galactose oxidase/kelch repeat superfamily protein	-	-	-	-	-	KOG1072	[R]FOG: Kelch repeat
BnaA01G0005200ZS	3.79119	1.2946123333333333	1.5501287048855483	3.42665908194262e-61	1.56157423242901e-59	up	AT4G39420	spatacsin carboxy-terminus protein	GO:0033344;GO:0048675;GO:0005886;GO:0097049;GO:0048741;GO:0008088;GO:0051668;GO:0045202;GO:0030425;GO:0061744;GO:0090659;GO:0031410;GO:0005829;GO:0005737;GO:0007268;GO:0021957;GO:0006606;GO:0007528;GO:2001256;GO:0007040;GO:0090389;GO:0048489;GO:1905037;GO:0030424;GO:0005730;GO:0019901;GO:0005765;GO:0007613	The directed movement of cholesterol, cholest-5-en-3-beta-ol, out of a cell or organelle.;Long distance growth of a single axon process involved in cellular development.;The membrane surrounding a cell that separates the cell from its external environment. It consists of a phospholipid bilayer and associated proteins.;Any apoptotic process in a motor neuron, an efferent neuron that passes from th…	K19026	-	-	KOG1884	[S]Uncharacterized conserved protein
BnaA01G0006200ZS	5.67848	0.13983399999999999	5.343716695282644	1.34532067469568e-62	6.32041823781253e-61	up	EMB2453	Tetratricopeptide repeat (TPR)-like superfamily protein	GO:0009507;GO:0009793;GO:0005737;GO:0003729;GO:0006397	A chlorophyll-containing plastid with thylakoids organized into grana and frets, or stroma thylakoids, and embedded in a stroma.;The process whose specific outcome is the progression of the embryo over time, from zygote formation to the end of seed dormancy. An example of this process is found in Arabidopsis thaliana.;The contents of a cell excluding the plasma membrane and nucleus, but including…	-	-	-	KOG4197	[R]FOG: PPR repeat
BnaA01G0006800ZS	14.357303666666667	0.19889333333333334	6.173646103489959	1.98991628516374e-118	2.32124074240508e-116	up	AT4G39680	SAP domain-containing protein	GO:0003676;GO:0016607;GO:0005886;GO:0005654;GO:0030218;GO:0048025;GO:0006397;GO:0005829;GO:0030263;GO:0045657;GO:0005634;GO:0003723;GO:0019899;GO:0016887;GO:0008380;GO:0043065;GO:0061574	Binding to a nucleic acid.;A discrete extra-nucleolar subnuclear domain, 20-50 in number, in which splicing factors are seen to be localized by immunofluorescence microscopy.;The membrane surrounding a cell that separates the cell from its external environment. It consists of a phospholipid bilayer and associated proteins.;That part of the nuclear content other than the chromosomes or the nucleol…	K12875	ACIN1, ACINUS	ko03040 Spliceosome;ko03013 RNA transport;ko03015 mRNA surveillance pathway	KOG2416	[B]Acinus (induces apoptotic chromatin condensation)
BnaA01G0007600ZS	0.8562053333333334	0.10601699999999999	3.013661200304789	1.04453631930517e-06	5.18528461719272e-06	up	AT4G39780	Integrase-type DNA-binding superfamily protein	GO:0009873;GO:0005634;GO:0043565;GO:0003677;GO:0003700;GO:0000976	A series of molecular signals generated by the reception of ethylene (ethene, C2H4) by a receptor and ending with modulation of a cellular process, e.g. transcription.;A membrane-bounded organelle of eukaryotic cells in which chromosomes are housed and replicated. In most cells, the nucleus contains all of the cell's chromosomes except the organellar chromosomes, and is the site of RNA synthesis …	-	-	-
BnaA01G0009000ZS	34.1443	0.17270533333333335	7.627188142371279	3.06118037571799e-11	2.34221073363504e-10	up	DHS1	3-deoxy-D-arabino-heptulosonate 7-phosphate synthase 1	GO:0008652;GO:0003849;GO:0009507;GO:0009073;GO:0005739;GO:0009423;GO:0009611	The chemical reactions and pathways resulting in the formation of amino acids, organic acids containing one or more amino substituents.;Catalysis of the reaction: D-erythrose 4-phosphate + H(2)O + phosphoenolpyruvate = 7-phospho-2-dehydro-3-deoxy-D-arabino-heptonate + phosphate.;A chlorophyll-containing plastid with thylakoids organized into grana and frets, or stroma thylakoids, and embedded in …	K01626	E2.5.1.54, aroF, aroG, aroH	ko01230 Biosynthesis of amino acids;ko02024 Quorum sensing;ko00400 Phenylalanine, tyrosine and tryptophan biosynthesis
BnaA01G0009500ZS	56.125581000000004	0.030589	10.841429815247464	1.14870417475735e-19	1.49281314208913e-18	up	AT4G40042	Microsomal signal peptidase 12 kDa subunit (SPC12)	GO:0045047;GO:0005787;GO:0006465	The process of directing proteins towards the endoplasmic reticulum (ER) using signals contained within the protein. One common mechanism uses a 16- to 30-residue signal sequence, typically located at the N-terminus of the protein and containing positively charged amino acids followed by a continuous stretch of hydrophobic residues, which directs the ribosome to the ER membrane and initiates tran…	K12946	SPCS1	ko03060 Protein export	KOG4112	[U]Signal peptidase subunit
BnaA01G0009300ZS	2.34566	0.42902966666666664	2.4508464409428155	8.60604771797323e-10	5.87264690812707e-09	up	SNRK2.7	SNF1-related protein kinase 2.7	GO:0009651;GO:0005524;GO:0006970;GO:0005737;GO:0005634;GO:0006468;GO:0016301;GO:0035556;GO:0004674;GO:0106310	Any process that results in a change in state or activity of a cell or an organism (in terms of movement, secretion, enzyme production, gene expression, etc.) as a result of a stimulus indicating an increase or decrease in the concentration of salt (particularly but not exclusively sodium and chloride ions) in the environment.;Binding to ATP, adenosine 5'-triphosphate, a universally important coe…	K14498	SNRK2	ko04016 MAPK signaling pathway - plant;ko04075 Plant hormone signal transduction	KOG0583	[T]Serine/threonine protein kinase
BnaA01G0010000ZS	2.0334470000000002	0.05109366666666667	5.314639106016101	1.11963452221751e-15	1.15063859287033e-14	up	AT4G40080	ENTH/ANTH/VHS superfamily protein	GO:0005545;GO:0005543;GO:0048268;GO:0005794;GO:0000149;GO:0072583;GO:0006900;GO:0005546;GO:0005905;GO:0030136;GO:0032050	Binding to a phosphatidylinositol, a glycophospholipid with its sn-glycerol 3-phosphate residue is esterified to the 1-hydroxyl group of 1D-myo-inositol.;Binding to a phospholipid, a class of lipids containing phosphoric acid as a mono- or diester.;The process that results in the assembly of clathrin triskelia into the ordered structure known as a clathrin cage.;A membrane-bound cytoplasmic organ…	-	-	-	KOG0251	[TU]Clathrin assembly protein AP180 and related proteins, contain ENTH domain
BnaA01G0009900ZS	92.55375933333333	0.10462333333333333	9.788943139617233	6.28392549000881e-136	8.82033459385076e-134	up	HB16	homeobox protein 16	GO:0048573;GO:0009637;GO:0045893;GO:0048510;GO:0030308;GO:0005634;GO:0043565;GO:0003700;GO:0000981;GO:0000976	A change from the vegetative to the reproductive phase as a result of detection of, or exposure to, a period of light or dark of a given length. The length of the period of light or dark required to initiate the change is set relative to a particular duration known as the 'critical day length'. The critical day length varies between species.;Any process that results in a change in state or activi…	K09338	-	-	KOG0483	[K]Transcription factor HEX, contains HOX and HALZ domains
BnaA01G0009700ZS	8.32157	0.606758	3.777663305183812	4.89456854906852e-74	2.84989797537203e-72	up	AT4G40050	signal transducer, putative (DUF3550/UPF0682)	GO:0035024;GO:0005654;GO:0005737;GO:0030336;GO:0003714;GO:0005634;GO:0031965	Any process that stops, prevents, or reduces the frequency, rate or extent of Rho protein signal transduction.;That part of the nuclear content other than the chromosomes or the nucleolus.;The contents of a cell excluding the plasma membrane and nucleus, but including other subcellular structures.;Any process that stops, prevents, or reduces the frequency, rate or extent of cell migration.;A tran…	-	-	-
BnaA01G0010700ZS	4.389693333333334	0.0001	15.421832535270688	9.25011515138257e-17	1.01510695360902e-15	up	AT4G38020	tRNA/rRNA methyltransferase (SpoU) family protein	GO:0003723;GO:0008173;GO:0005737;GO:0006396	Binding to an RNA molecule or a portion thereof.;Catalysis of the transfer of a methyl group from a donor to a nucleoside residue in an RNA molecule.;The contents of a cell excluding the plasma membrane and nucleus, but including other subcellular structures.;Any process involved in the conversion of one or more primary RNA transcripts into one or more mature RNA molecules.	K03437	-	-	KOG2506	[J]SpoU rRNA Methylase family protein
BnaA01G0010400ZS	10.6325	1.7484443333333333	2.6043383065431245	1.36054507061193e-30	2.8740043075346e-29	up	AT4G38040	Exostosin family protein	GO:0016757;GO:0006486;GO:0071555;GO:0000139	Catalysis of the transfer of a glycosyl group from one compound (donor) to another (acceptor).;A protein modification process that results in the addition of a carbohydrate or carbohydrate derivative unit to a protein amino acid, e.g. the addition of glycan chains to proteins.;A process that results in the assembly, arrangement of constituent parts, or disassembly of the cell wall, the rigid or s…	-	-	-	KOG1021	[GMW]Acetylglucosaminyltransferase EXT1/exostosin 1
BnaA01G0010900ZS	0.452261	0.043458	3.379461906598747	0.000178989854225157	0.000623990690803195	up	ELI3-1	cinnamyl alcohol dehydrogenase 7	GO:0010597;GO:0005886;GO:0052747;GO:0045551;GO:0008270;GO:0009809;GO:0016616;GO:0009617	The chemical reactions and pathways resulting in the formation of volatile molecules emitted from green plants, such as hexenal, hexenol and hexenyl acetate, from linoleic acid or linolenic acid.;The membrane surrounding a cell that separates the cell from its external environment. It consists of a phospholipid bilayer and associated proteins.;Catalysis of the reaction: sinapaldehyde + NADPH + H+…	K23232	-	-	KOG0023	[Q]Alcohol dehydrogenase, class V
BnaA01G0007900ZS	16.498639666666666	3.48759	2.242045138628155	5.83175897224182e-98	5.07177542068109e-96	up	MIPS1	myo-inositol-1-phosphate synthase 1	GO:0008654;GO:0005829;GO:0005737;GO:0005634;GO:0004512;GO:0006021;GO:0005634;GO:0004512	The chemical reactions and pathways resulting in the formation of a phospholipid, a lipid containing phosphoric acid as a mono- or diester.;The part of the cytoplasm that does not contain organelles but which does contain other particulate matter, such as protein complexes.;The contents of a cell excluding the plasma membrane and nucleus, but including other subcellular structures.;A membrane-bou…	K01858	INO1, ISYNA1	ko00562 Inositol phosphate metabolism;ko00521 Streptomycin biosynthesis	KOG0693	[I]Myo-inositol-1-phosphate synthase
BnaA01G0008400ZS	29.515485666666667	0.0001	18.171112555443937	2.57668990791568e-23	4.04721489051912e-22	up	AT4G39880	Ribosomal protein L23/L15e family protein	GO:0003735;GO:0005840;GO:0003729;GO:0019843;GO:0006412;GO:1990904	The action of a molecule that contributes to the structural integrity of the ribosome.;An intracellular organelle, about 200 A in diameter, consisting of RNA and protein. It is the site of protein biosynthesis resulting from translation of messenger RNA (mRNA). It consists of two subunits, one large and one small, each containing only protein and RNA. Both the ribosome and its subunits are charac…	K02892	RP-L23, MRPL23, rplW	ko03010 Ribosome	KOG4089	[J]Predicted mitochondrial ribosomal protein L23
BnaA01G0008100ZS	13.6207	2.1268296666666666	2.6790240244759276	9.12445477753312e-87	6.56547742345086e-85	up	AT4G39840	cell wall integrity/stress response component-like protein	GO:0016020	A lipid bilayer along with all the proteins and protein complexes embedded in it an attached to it.	-	-	-
BnaA01G0008200ZS	45.46956766666667	2.7896	4.026773181065848	2.11222160460745e-154	3.62776714136059e-152	up	AT4G39860	hematological/neurological-like protein	GO:0035516;GO:0006281;GO:0005634;GO:0051747;GO:0043734;GO:0035514;GO:0006307;GO:0008198	Catalysis of the reaction: a methylated nucleobase within DNA + 2-oxoglutarate + O(2) = a nucleobase within DNA + formaldehyde + succinate + CO(2).;The process of restoring DNA after damage. Genomes are subject to damage by chemical and physical agents in the environment (e.g. UV and ionizing radiations, chemical mutagens, fungal and bacterial toxins, etc.) and by free radicals or alkylating agen…	-	-	-
BnaA01G0008500ZS	16.131820666666666	0.025354666666666668	9.313442249863252	3.17410069563954e-24	5.20566221813417e-23	up	UBP4	ubiquitin-specific protease 4	GO:0006511;GO:0004843;GO:0005829;GO:0016579;GO:0005634;GO:0004197	The chemical reactions and pathways resulting in the breakdown of a protein or peptide by hydrolysis of its peptide bonds, initiated by the covalent attachment of a ubiquitin group, or multiple ubiquitin groups, to the protein.;Catalysis of the thiol-dependent hydrolysis of a peptide bond formed by the C-terminal glycine of ubiquitin and another protein.;The part of the cytoplasm that does not co…	K11842	-	-	KOG1864	[O]Ubiquitin-specific protease
BnaA01G0008600ZS	0.4072463333333333	0.068919	2.5629280357885365	0.0176404253444253	0.0389560817751786	up	AKN2	APS-kinase 2	GO:0009507;GO:0019344;GO:0005524;GO:0009536;GO:0016310;GO:0070814;GO:0000103;GO:0004020	A chlorophyll-containing plastid with thylakoids organized into grana and frets, or stroma thylakoids, and embedded in a stroma.;The chemical reactions and pathways resulting in the formation of cysteine, 2-amino-3-mercaptopropanoic acid.;Binding to ATP, adenosine 5'-triphosphate, a universally important coenzyme and enzyme regulator.;Any member of a family of organelles found in the cytoplasm of…	K00860	cysC	ko00920 Sulfur metabolism;ko00230 Purine metabolism	KOG0635	[P]Adenosine 5'-phosphosulfate kinase
BnaA01G0008700ZS	3.9035240000000004	0.7452806666666666	2.3889213995189817	1.79682857090091e-34	4.28561795607376e-33	up	CYP79B2	cytochrome P450, family 79, subfamily B, polypeptide 2	GO:0020037;GO:0005506;GO:0016705;GO:0004497;GO:0016020	Binding to a heme, a compound composed of iron complexed in a porphyrin (tetrapyrrole) ring.;Binding to an iron (Fe) ion.;Catalysis of an oxidation-reduction (redox) reaction in which hydrogen or electrons are transferred from each of two donors, and molecular oxygen is reduced or incorporated into a donor.;Catalysis of the incorporation of one atom from molecular oxygen into a compound and the r…	K11812	CYP79B1_2	ko00380 Tryptophan metabolism;ko00966 Glucosinolate biosynthesis;ko01210 2-Oxocarboxylic acid metabolism	KOG0156	[Q]Cytochrome P450 CYP2 subfamily
BnaA01G0008800ZS	0.6383753333333334	0.17857	1.8379151811432524	4.16805405375133e-07	2.17095147022463e-06	up	AT4G39952	Pentatricopeptide repeat (PPR) superfamily protein	GO:0003723;GO:0005739;GO:0009451	Binding to an RNA molecule or a portion thereof.;A semiautonomous, self replicating organelle that occurs in varying numbers, shapes, and sizes in the cytoplasm of virtually all eukaryotic cells. It is notably the site of tissue respiration.;The covalent alteration of one or more nucleotides within an RNA molecule to produce an RNA molecule with a sequence that differs from that coded genetically.	-	-	-	KOG4197	[R]FOG: PPR repeat
BnaA01G0008900ZS	29.300915333333336	4.73078	2.6307945374749777	1.72825233498315e-13	1.55240663419768e-12	up	AT4G39960	Molecular chaperone Hsp40/DnaJ family protein	GO:0042026;GO:0009941;GO:0009507;GO:0005524;GO:0009535;GO:0005737;GO:0046872;GO:0009408;GO:0005506;GO:0051082;GO:0051085;GO:0031072;GO:0005773	The process carried out by a cell that restores the biological activity of an unfolded or misfolded protein, using helper proteins such as chaperones.;The double lipid bilayer enclosing the chloroplast and separating its contents from the rest of the cytoplasm; includes the intermembrane space.;A chlorophyll-containing plastid with thylakoids organized into grana and frets, or stroma thylakoids, …	K03686	-	-	KOG0715;KOG4197	[O]Molecular chaperone (DnaJ superfamily);[R]FOG: PPR repeat
BnaA01G0011400ZS	10.7206	0.03959833333333333	8.080733994533558	1.86604433625044e-37	4.83354273183295e-36	up	AT4G37880	LisH/CRA/RING-U-box domains-containing protein	GO:0005737;GO:0046872;GO:0061630;GO:0005634;GO:0043161;GO:0034657	The contents of a cell excluding the plasma membrane and nucleus, but including other subcellular structures.;Binding to a metal ion.;Catalysis of the transfer of ubiquitin to a substrate protein via the reaction X-ubiquitin + S -> X + S-ubiquitin, where X is either an E2 or E3 enzyme, the X-ubiquitin linkage is a thioester bond, and the S-ubiquitin linkage is an amide bond: an isopeptide bond be…	K23333	-	-	KOG2817	[O]Predicted E3 ubiquitin ligase
BnaA01G0011500ZS	26.0883	0.01721666666666667	10.565379658410555	6.81445615788681e-50	2.42486090361618e-48	up	PCK1	phosphoenolpyruvate carboxykinase 1	GO:0005524;GO:0004612;GO:0005829;GO:0005737;GO:0046872;GO:0006094;GO:0005730;GO:0016036;GO:0050832	Binding to ATP, adenosine 5'-triphosphate, a universally important coenzyme and enzyme regulator.;Catalysis of the reaction: ATP + oxaloacetate = ADP + CO(2) + H(+) + phosphoenolpyruvate.;The part of the cytoplasm that does not contain organelles but which does contain other particulate matter, such as protein complexes.;The contents of a cell excluding the plasma membrane and nucleus, but includ…	K01610	E4.1.1.49, pckA	ko00020 Citrate cycle (TCA cycle);ko00010 Glycolysis / Gluconeogenesis;ko01200 Carbon metabolism;ko00710 Carbon fixation in photosynthetic organisms;ko00620 Pyruvate metabolism
BnaA01G0012200ZS	13.876961666666666	0.0001	17.082332201699913	7.31296303762695e-22	1.06655048936007e-20	up	HAT22	Homeobox-leucine zipper protein family	GO:0009738;GO:0009737;GO:0009735;GO:0005634;GO:0043565;GO:0009414;GO:0003700;GO:0000981;GO:0000976	A series of molecular signals generated by the binding of the plant hormone abscisic acid (ABA) to a receptor, and ending with modulation of a cellular process, e.g. transcription.;Any process that results in a change in state or activity of a cell or an organism (in terms of movement, secretion, enzyme production, gene expression, etc.) as a result of an abscisic acid stimulus.;Any process that …	K09338	-	-	KOG0483	[K]Transcription factor HEX, contains HOX and HALZ domains
BnaA01G0012500ZS	11.0256	0.012651333333333334	9.767349395705832	2.03168076794171e-29	4.12350362987504e-28	up	SQE3	squalene epoxidase 3	GO:0009753;GO:0005783;GO:0004506;GO:0009611;GO:0050660;GO:0016020;GO:0016126	Any process that results in a change in state or activity of a cell or an organism (in terms of movement, secretion, enzyme production, gene expression, etc.) as a result of a jasmonic acid stimulus.;The irregular network of unit membranes, visible only by electron microscopy, that occurs in the cytoplasm of many eukaryotic cells. The membranes form a complex meshwork of tubular channels, which a…	K00511	SQLE, ERG1	ko00909 Sesquiterpenoid and triterpenoid biosynthesis;ko00100 Steroid biosynthesis	KOG1298	[I]Squalene monooxygenase
BnaA01G0011200ZS	10.942390999999999	1.6227043333333333	2.7534559519159263	1.34246228628323e-76	8.23019681645408e-75	up	AT4G37920	endoribonuclease E-like protein	GO:0009941;GO:0009535	The double lipid bilayer enclosing the chloroplast and separating its contents from the rest of the cytoplasm; includes the intermembrane space.;The pigmented membrane of a chloroplast thylakoid. An example of this component is found in Arabidopsis thaliana.	-	-	-
BnaA01G0011300ZS	11.3782	1.0521886666666667	3.434806897679697	2.91810438588611e-109	2.99959190234612e-107	up	mtHsc70-1	mitochondrial heat shock protein 70-1	GO:0042026;GO:0044183;GO:0005524;GO:0009505;GO:0005886;GO:0051085;GO:0005737;GO:0005829;GO:0005739;GO:0000325;GO:0006950;GO:0051082;GO:0016887;GO:0031072;GO:0008270;GO:0140662	The process carried out by a cell that restores the biological activity of an unfolded or misfolded protein, using helper proteins such as chaperones.;Binding to a protein or a protein-containing complex to assist the protein folding process.;Binding to ATP, adenosine 5'-triphosphate, a universally important coenzyme and enzyme regulator.;A more or less rigid stucture lying outside the cell membr…	-	-	-	KOG0102	[O]Molecular chaperones mortalin/PBP74/GRP75, HSP70 superfamily
BnaA01G0011100ZS	292.075	18.320153666666666	3.994833366567147	0	0	up	SHM1	serine transhydroxymethyltransferase 1	GO:0006565;GO:0009534;GO:0010319;GO:0005759;GO:0005886;GO:0003729;GO:0019264;GO:0046653;GO:0035999;GO:0006544;GO:0005829;GO:0005737;GO:0005739;GO:0009853;GO:0030170;GO:0005634;GO:0009416;GO:0006730;GO:0006563;GO:0004372;GO:0046655;GO:0048046;GO:0070905;GO:0008266;GO:0009626;GO:0022626;GO:0009409;GO:0009570;GO:0007623;GO:0008270	The chemical reactions and pathways resulting in the breakdown of L-serine, the L-enantiomer of serine, i.e. (2S)-2-amino-3-hydroxypropanoic acid.;Sac-like membranous structures (cisternae) in a chloroplast combined into stacks (grana) and present singly in the stroma (stroma thylakoids or frets) as interconnections between grana. An example of this component is found in Arabidopsis thaliana.;Thi…	K00600	glyA, SHMT	ko00260 Glycine, serine and threonine metabolism;ko00460 Cyanoamino acid metabolism;ko00630 Glyoxylate and dicarboxylate metabolism;ko01230 Biosynthesis of amino acids;ko01200 Carbon metabolism;ko00680 Methane metabolism;ko00670 One carbon pool by folate	KOG2467	[E]Glycine/serine hydroxymethyltransferase
BnaA01G0016900ZS	0.3603473333333333	0.0001	11.815172453718281	8.23653510186065e-06	3.617714000886e-05	up	SPT	basic helix-loop-helix (bHLH) DNA-binding superfamily protein	GO:0010154;GO:0009409;GO:0010114;GO:0048440;GO:0042802;GO:0010187;GO:0005634;GO:0046983;GO:0003677;GO:0007623;GO:0003700;GO:0000976	The process whose specific outcome is the progression of the fruit over time, from its formation to the mature structure. The fruit is a reproductive body of a seed plant.;Any process that results in a change in state or activity of a cell or an organism (in terms of movement, secretion, enzyme production, gene expression, etc.) as a result of a cold stimulus, a temperature stimulus below the opt…	-	-	-
BnaA01G0017600ZS	11.3739	0.0001	16.79536952911558	8.52693755221261e-24	1.37082754058466e-22	up	ACD2	accelerated cell death 2 (ACD2)	GO:0009941;GO:0009507;GO:0009535;GO:0005886;GO:0015996;GO:0005829;GO:0005737;GO:0005739;GO:0010363;GO:0009570;GO:0043067;GO:0005509;GO:0098542;GO:0051743	The double lipid bilayer enclosing the chloroplast and separating its contents from the rest of the cytoplasm; includes the intermembrane space.;A chlorophyll-containing plastid with thylakoids organized into grana and frets, or stroma thylakoids, and embedded in a stroma.;The pigmented membrane of a chloroplast thylakoid. An example of this component is found in Arabidopsis thaliana.;The membran…	K13545	RCCR, ACD2	ko00860 Porphyrin and chlorophyll metabolism	KOG0028	[ZD]Ca2+-binding protein (centrin/caltractin), EF-Hand superfamily protein
BnaA01G0017400ZS	42.59718466666667	0.6597653333333333	6.01266129774896	3.17205197611921e-05	0.000127010284050832	up	AT4G36980	CLK4-associating serine/arginine-rich protein	GO:0008380;GO:0005654;GO:0006397	The process of removing sections of the primary RNA transcript to remove sequences not present in the mature form of the RNA and joining the remaining sections to form the mature form of the RNA.;That part of the nuclear content other than the chromosomes or the nucleolus.;Any process involved in the conversion of a primary mRNA transcript into one or more mature mRNA(s) prior to translation into…	K13168	-	-	KOG2548	[A]SWAP mRNA splicing regulator
BnaA01G0017700ZS	5.532052333333334	0.14818166666666668	5.222375933808892	4.44180481853318e-09	2.84110088874775e-08	up	MAP1D	methionine aminopeptidase 1D	GO:0070006;GO:0036211;GO:0009507;GO:0004239;GO:0006508;GO:0031365;GO:0046872;GO:0005739	Catalysis of the hydrolysis of a single N-terminal amino acid residue from a polypeptide chain by a mechanism in which water acts as a nucleophile, one or two metal ions hold the water molecule in place, and charged amino acid side chains are ligands for the metal ions.;The covalent alteration of one or more amino acids occurring in proteins, peptides and nascent polypeptides (co-translational, p…	K01265	-	-	KOG2738	[O]Putative methionine aminopeptidase
BnaA01G0018200ZS	5.529789999999999	0.0001	15.754937073081539	5.53732551956977e-15	5.46749906891854e-14	up	AT4G37090	UDP-N-acetylmuramoyl-L-alanyl-D-glutamate-2, 6-diaminopimelate ligase	GO:0003735;GO:0006412;GO:0005840	The action of a molecule that contributes to the structural integrity of the ribosome.;The cellular metabolic process in which a protein is formed, using the sequence of a mature mRNA or circRNA molecule to specify the sequence of amino acids in a polypeptide chain. Translation is mediated by the ribosome, and begins with the formation of a ternary complex between aminoacylated initiator methioni…	-	-	-
BnaA01G0018400ZS	11.723739666666667	0.9950723333333333	3.5584876260980542	0.00969357419030306	0.0229790418548532	up	AT4G37110	Zinc-finger domain of monoamine-oxidase A repressor R1	GO:0001650;GO:0005654;GO:0005829;GO:0005737;GO:0008284;GO:0005634;GO:0005730;GO:0006355	A structure found most metazoan nucleoli, but not usually found in lower eukaryotes; surrounded by the dense fibrillar component; the zone of transcription from multiple copies of the pre-rRNA genes is in the border region between these two structures.;That part of the nuclear content other than the chromosomes or the nucleolus.;The part of the cytoplasm that does not contain organelles but which…	K23408	-	-
BnaA01G0018300ZS	2.2055176666666667	0.7121149999999999	1.6309351697190044	9.81903582096604e-15	9.55308613170759e-14	up	AT4G37100	Pyridoxal phosphate (PLP)-dependent transferases superfamily protein	GO:0009688;GO:0003824;GO:0010182;GO:0102867;GO:0045037;GO:0009000;GO:0030151;GO:0030170;GO:0042742;GO:0009734;GO:0008265;GO:0009408;GO:0010118;GO:0009651;GO:0006970;GO:0009409;GO:0018315;GO:0009749;GO:0006777	The chemical reactions and pathways resulting in the formation of abscisic acid, 5-(1-hydroxy-2,6,6,trimethyl-4-oxocyclohex-2-en-1-y1)-3-methylpenta-2,4-dienoic acid.;Catalysis of a biochemical reaction at physiological temperatures. In biologically catalyzed reactions, the reactants are known as substrates, and the catalysts are naturally occurring macromolecular substances known as enzymes. Enz…	-	-	-	KOG2142	[H]Molybdenum cofactor sulfurase
BnaA01G0018900ZS	8.718579666666665	0.40999800000000003	4.410404349139834	5.8916190131037e-56	2.41446883020821e-54	up	AT4G37180	Homeodomain-like superfamily protein	GO:0048449;GO:0006355;GO:0010629;GO:0005829;GO:0005634;GO:0003677;GO:0003700;GO:0090701;GO:0000976	The process that gives rise to floral organs. This process pertains to the initial formation of a structure from unspecified parts.;Any process that modulates the frequency, rate or extent of cellular DNA-templated transcription.;Any process that decreases the frequency, rate or extent of gene expression. Gene expression is the process in which a gene's coding sequence is converted into a mature …	-	-	-
BnaA01G0019000ZS	60.151617666666674	0.21983200000000003	8.096058317822639	1.57381876798106e-17	1.80324387400069e-16	up	HCF164	Thioredoxin superfamily protein	GO:0009534;GO:0009507;GO:0009535;GO:0016671;GO:0005886;GO:0031977;GO:0010190	Sac-like membranous structures (cisternae) in a chloroplast combined into stacks (grana) and present singly in the stroma (stroma thylakoids or frets) as interconnections between grana. An example of this component is found in Arabidopsis thaliana.;A chlorophyll-containing plastid with thylakoids organized into grana and frets, or stroma thylakoids, and embedded in a stroma.;The pigmented membran…	-	-	-	KOG0907	[O]Thioredoxin
BnaA01G0019400ZS	4.737246333333334	0.22942533333333334	4.367952084122356	5.8395829480303e-05	0.000223640748265173	up	AT4G35910	Adenine nucleotide alpha hydrolases-like superfamily protein	GO:0000049;GO:0016783;GO:0032447;GO:0002143;GO:0005829;GO:0034227;GO:0016779;GO:0010311	Binding to a transfer RNA.;Catalysis of the transfer of sulfur atoms from one compound (donor) to another (acceptor).;Covalent attachment of the ubiquitin-like protein URM1 to another protein.;The process in which a uridine residue at position 34 in the anticodon of a tRNA is post-transcriptionally thiolated at the C2 position. This process involves transfer of a sulfur from cysteine to position …	K14169	CTU2, NCS2	ko04122 Sulfur relay system	KOG2594	[S]Uncharacterized conserved protein
BnaA01G0019500ZS	16.313897333333333	0.0001	17.315741952489173	8.27014136689909e-29	1.64768887617931e-27	up	BLH2	BEL1-like homeodomain 2	GO:0006357;GO:0006355;GO:0000978;GO:0005634;GO:0009965;GO:0048363;GO:0003677;GO:0003700;GO:0000981;GO:0000976	Any process that modulates the frequency, rate or extent of transcription mediated by RNA polymerase II.;Any process that modulates the frequency, rate or extent of cellular DNA-templated transcription.;Binding to a specific upstream regulatory DNA sequence (transcription factor recognition sequence or binding site) located in cis relative to the transcription start site (i.e., on the same strand…	-	-	-	KOG0773	[K]Transcription factor MEIS1 and related HOX domain proteins
BnaA01G0019600ZS	7.17563	0.11489866666666666	5.964672545620473	0.00322002994046256	0.00861583269064478	up	AT4G36860	LIM domain-containing protein	GO:0043130;GO:0032875;GO:0008233;GO:0046872	Binding to ubiquitin, a protein that when covalently bound to other cellular proteins marks them for proteolytic degradation.;Any process that modulates the frequency, rate or extent of DNA endoreduplication.;Catalysis of the hydrolysis of a peptide bond. A peptide bond is a covalent bond formed when the carbon atom from the carboxyl group of one amino acid shares electrons with the nitrogen atom…	-	-	-	KOG1703	[TZ]Adaptor protein Enigma and related PDZ-LIM proteins
BnaA01G0019700ZS	1.7647493333333335	0.5731626666666666	1.6224467294114	5.02810868640745e-08	2.89510129276242e-07	up	AT4G36850	PQ-loop repeat family protein / transmembrane family protein	GO:0015174;GO:0016020;GO:0005783;GO:0005737;GO:0034488;GO:0000329	Enables the transfer of basic amino acids from one side of a membrane to the other. Basic amino acids have side chains with a positive charge at pH 7.3.;A lipid bilayer along with all the proteins and protein complexes embedded in it an attached to it.;The irregular network of unit membranes, visible only by electron microscopy, that occurs in the cytoplasm of many eukaryotic cells. The membranes…	-	-	-	KOG2913	[S]Predicted membrane protein
BnaA01G0020000ZS	44.999483999999995	0.021686333333333335	11.018906596458187	1.56905878064409e-25	2.72708240702995e-24	up	RCE1	RUB1 conjugating enzyme 1	GO:0009733;GO:0005524;GO:0045116;GO:0019788;GO:0005634;GO:0016740	Any process that results in a change in state or activity of a cell or an organism (in terms of movement, secretion, enzyme production, gene expression, etc.) as a result of an auxin stimulus.;Binding to ATP, adenosine 5'-triphosphate, a universally important coenzyme and enzyme regulator.;Covalent attachment of the ubiquitin-like protein NEDD8 (RUB1) to another protein.;Catalysis of the transfer…	K10579	UBE2M, UBC12	ko04120 Ubiquitin mediated proteolysis	KOG0420	[O]Ubiquitin-protein ligase
BnaA01G0019900ZS	10.936988666666666	0.292172	5.226253832876971	1.04826439705199e-73	6.05204471193268e-72	up	AT4G36810	-	GO:0008299;GO:0004337;GO:0045337;GO:0033386;GO:0016117;GO:0004311;GO:0046872;GO:0004161;GO:0009570;GO:0016740;GO:0033384;GO:0009509	The chemical reactions and pathways resulting in the formation of an isoprenoid compound, isoprene (2-methylbuta-1,3-diene) or compounds containing or derived from linked isoprene (3-methyl-2-butenylene) residues.;Catalysis of the reaction: geranyl diphosphate + isopentenyl diphosphate = 2-trans,6-trans-farnesyl diphosphate + diphosphate.;The chemical reactions and pathways resulting in the forma…	K13789	GGPS	ko00900 Terpenoid backbone biosynthesis	KOG0776	[H]Geranylgeranyl pyrophosphate synthase/Polyprenyl synthetase
BnaA01G0020100ZS	2.5069043333333334	0.3676683333333333	2.7694301120774956	1.56413520097217e-18	1.9085967499617e-17	up	AT4G36790	Major facilitator superfamily protein	GO:0098793;GO:0007619;GO:0051124;GO:0040011;GO:0031902;GO:0012501;GO:0045924;GO:0010001;GO:0035193;GO:0009267;GO:0007040;GO:0008582;GO:0031982;GO:0048477;GO:0045476;GO:0008347;GO:0043067;GO:0008333;GO:0022857;GO:0005765;GO:0030514;GO:0048488;GO:0006897;GO:0016020;GO:0006869;GO:0045477	The part of a synapse that is part of the presynaptic cell.;The behavior of an organism for the purpose of attracting sexual partners.;The assembly of a synapse at a neuromuscular junction.;Self-propelled movement of a cell or organism from one location to another.;The lipid bilayer surrounding a late endosome.;A process which begins when a cell receives an internal or external signal and activat…	-	-	-	KOG1330	[G]Sugar transporter/spinster transmembrane protein
BnaA01G0021400ZS	3.2056919999999995	0.0001	14.968348198860285	8.54349607176815e-11	6.31086839180738e-10	up	-	-	-	-	-	-	-
BnaA01G0022200ZS	22.869530666666662	0.280124	6.351217354992726	2.46122325545186e-123	3.01508670381582e-121	up	AT4G36530	alpha/beta-Hydrolases superfamily protein	GO:0080124;GO:0009507;GO:0009535;GO:0015996;GO:0009570	Catalysis of the reaction: pheophytin + H2O = phytol + pheophorbide.;A chlorophyll-containing plastid with thylakoids organized into grana and frets, or stroma thylakoids, and embedded in a stroma.;The pigmented membrane of a chloroplast thylakoid. An example of this component is found in Arabidopsis thaliana.;The chemical reactions and pathways resulting in the breakdown of chlorophyll, any comp…	-	-	-	KOG1454	[R]Predicted hydrolase/acyltransferase (alpha/beta hydrolase superfamily)
BnaA01G0021500ZS	1.03127	0.3369936666666667	1.6136301142747114	0.000194512017704287	0.000673057858476941	up	AT4G36640	Sec14p-like phosphatidylinositol transfer family protein	GO:0008526;GO:0016020	Removes phosphatidylinositol from a membrane or a monolayer lipid particle, transports it through the aqueous phase while protected in a hydrophobic pocket, and brings it to an acceptor membrane or lipid particle.;A lipid bilayer along with all the proteins and protein complexes embedded in it an attached to it.	-	-	-	KOG1470	[I]Phosphatidylinositol transfer protein PDR16 and related proteins
BnaA01G0012700ZS	13.7813	0.0001	17.07235685612743	2.27277935245004e-24	3.75811268010226e-23	up	GRF2	growth-regulating factor 2	GO:0048364;GO:0006351;GO:0006355;GO:0005524;GO:0005634;GO:0008285;GO:0099402;GO:0000976	The process whose specific outcome is the progression of the root over time, from its formation to the mature structure. The root is the water- and mineral-absorbing part of a plant which is usually underground, does not bear leaves, tends to grow downwards and is typically derived from the radicle of the embryo.;The cellular synthesis of RNA on a template of DNA.;Any process that modulates the f…	-	-	-
BnaA01G0013000ZS	0.29053100000000004	0.0001	11.504476393765747	1.70008840948223e-07	9.24673324371234e-07	up	NAGS2	N-acetyl-l-glutamate synthase 2	GO:0009507;GO:0006526;GO:0005737;GO:0004042;GO:0103045	A chlorophyll-containing plastid with thylakoids organized into grana and frets, or stroma thylakoids, and embedded in a stroma.;The chemical reactions and pathways resulting in the formation of arginine, 2-amino-5-(carbamimidamido)pentanoic acid.;The contents of a cell excluding the plasma membrane and nucleus, but including other subcellular structures.;Catalysis of the reaction: L-glutamate + …	K14682	argAB	ko01230 Biosynthesis of amino acids;ko00220 Arginine biosynthesis;ko01210 2-Oxocarboxylic acid metabolism	KOG2436	[E]Acetylglutamate kinase/acetylglutamate synthase
BnaA01G0013200ZS	0.14482399999999998	0.0001	10.50008498799377	0.00306699124474013	0.00824940271176127	up	BT5	BTB and TAZ domain protein 5	GO:0009751;GO:0009733;GO:0009409;GO:0042542;GO:0005737;GO:0046872;GO:0016567;GO:0005516;GO:0006355	Any process that results in a change in state or activity of a cell or an organism (in terms of movement, secretion, enzyme production, gene expression, etc.) as a result of a salicylic acid stimulus.;Any process that results in a change in state or activity of a cell or an organism (in terms of movement, secretion, enzyme production, gene expression, etc.) as a result of an auxin stimulus.;Any p…	-	-	-	KOG1778	[K]CREB binding protein/P300 and related TAZ Zn-finger proteins
BnaA01G0013300ZS	0.6057683333333334	0.0001	12.564550447580704	2.57546336158037e-08	1.52848540551788e-07	up	HLS1	Acyl-CoA N-acyltransferases (NAT) superfamily protein	GO:0009640;GO:0009734;GO:0009826;GO:0008080;GO:0009723;GO:0016747	The control of plant growth, development, and differentiation by the duration and nature of light, independent of photosynthesis.;A series of molecular signals generated by the binding of the plant hormone auxin to a receptor, and ending with modulation of a downstream cellular process, e.g. transcription.;The process in which a cell irreversibly increases in size in one [spatial] dimension or al…	-	-	-
BnaA01G0013400ZS	22.753905666666668	0.0001	17.795754676992622	2.84580896107972e-27	5.31650623537924e-26	up	AT4G37560	Acetamidase/Formamidase family protein	GO:0016811;GO:0004328	Catalysis of the hydrolysis of any non-peptide carbon-nitrogen bond in a linear amide.;Catalysis of the reaction: formamide + H(2)O = formate + NH(4)(+).	K01455	E3.5.1.49	ko01200 Carbon metabolism;ko00630 Glyoxylate and dicarboxylate metabolism;ko00910 Nitrogen metabolism;ko00460 Cyanoamino acid metabolism
BnaA01G0013600ZS	0.9936409999999999	0.0001	13.278508988490525	3.26531424055777e-10	2.30205327497739e-09	up	AT4G37520	Peroxidase superfamily protein	GO:0020037;GO:0048511;GO:0006979;GO:0005737;GO:0046872;GO:0042744;GO:0140825;GO:0005576	Binding to a heme, a compound composed of iron complexed in a porphyrin (tetrapyrrole) ring.;Any process pertinent to the generation and maintenance of rhythms in the physiology of an organism.;Any process that results in a change in state or activity of a cell or an organism (in terms of movement, secretion, enzyme production, gene expression, etc.) as a result of oxidative stress, a state often…	K00430	E1.11.1.7	ko00940 Phenylpropanoid biosynthesis
BnaA01G0014400ZS	4.618224333333333	0.0001	15.49505063423938	1.34920871551244e-17	1.55109082015277e-16	up	AT4G37440	uncharacterized protein	-	-	-	-	-
BnaA01G0014900ZS	4.693468333333334	0.0001	15.518366805069302	4.51161023855602e-19	5.68689177718926e-18	up	CYP81F4	cytochrome P450, family 81, subfamily F, polypeptide 4	GO:0042343;GO:0016709;GO:0020037;GO:0005783;GO:0005506;GO:0016705;GO:0004497;GO:0016020	The chemical reactions and pathways resulting in the formation of indole glucosinolates. Glucosinolates are sulfur-containing compounds that have a common structure linked to an R group derived from tryptophan; indoles are biologically active substances based on 2,3-benzopyrrole, formed during the catabolism of tryptophan.;Catalysis of an oxidation-reduction (redox) reaction in which hydrogen or …	K00517	E1.14.-.-	ko00945 Stilbenoid, diarylheptanoid and gingerol biosynthesis;ko00903 Limonene and pinene degradation;ko00363 Bisphenol degradation;ko00627 Aminobenzoate degradation;ko00624 Polycyclic aromatic hydrocarbon degradation	KOG0156	[Q]Cytochrome P450 CYP2 subfamily
BnaA01G0015000ZS	0.254225	0.0001	11.311890193850614	7.19704420986023e-05	0.000271266183862712	up	CYP81F3	cytochrome P450, family 81, subfamily F, polypeptide 3	GO:0042343;GO:0016709;GO:0020037;GO:0005506;GO:0016705;GO:0004497;GO:0016020	The chemical reactions and pathways resulting in the formation of indole glucosinolates. Glucosinolates are sulfur-containing compounds that have a common structure linked to an R group derived from tryptophan; indoles are biologically active substances based on 2,3-benzopyrrole, formed during the catabolism of tryptophan.;Catalysis of an oxidation-reduction (redox) reaction in which hydrogen or …	K00517	E1.14.-.-	ko00945 Stilbenoid, diarylheptanoid and gingerol biosynthesis;ko00903 Limonene and pinene degradation;ko00363 Bisphenol degradation;ko00627 Aminobenzoate degradation;ko00624 Polycyclic aromatic hydrocarbon degradation	KOG0156	[Q]Cytochrome P450 CYP2 subfamily
BnaA01G0015400ZS	5.378236666666666	0.0001	15.714845621244772	2.20776874954842e-17	2.50608516128996e-16	up	CYP81H1	cytochrome P450, family 81, subfamily H, polypeptide 1	GO:0020037;GO:0005506;GO:0016705;GO:0004497;GO:0016020	Binding to a heme, a compound composed of iron complexed in a porphyrin (tetrapyrrole) ring.;Binding to an iron (Fe) ion.;Catalysis of an oxidation-reduction (redox) reaction in which hydrogen or electrons are transferred from each of two donors, and molecular oxygen is reduced or incorporated into a donor.;Catalysis of the incorporation of one atom from molecular oxygen into a compound and the r…	-	-	-	KOG0156	[Q]Cytochrome P450 CYP2 subfamily
BnaA01G0015500ZS	16.111479333333335	0.0001	17.297729440789176	1.87142184079357e-20	2.52965755924711e-19	up	CYP81H1	cytochrome P450, family 81, subfamily H, polypeptide 1	GO:0020037;GO:0005506;GO:0016705;GO:0004497;GO:0016020	Binding to a heme, a compound composed of iron complexed in a porphyrin (tetrapyrrole) ring.;Binding to an iron (Fe) ion.;Catalysis of an oxidation-reduction (redox) reaction in which hydrogen or electrons are transferred from each of two donors, and molecular oxygen is reduced or incorporated into a donor.;Catalysis of the incorporation of one atom from molecular oxygen into a compound and the r…	-	-	-	KOG0156	[Q]Cytochrome P450 CYP2 subfamily
BnaA01G0016200ZS	3.77767	0.0001	15.20521020523129	1.1287532638521e-20	1.54687624011904e-19	up	AT4G37250	Leucine-rich repeat protein kinase family protein	GO:0005524;GO:0006468;GO:0004672;GO:0016020;GO:0004674;GO:0106310	Binding to ATP, adenosine 5'-triphosphate, a universally important coenzyme and enzyme regulator.;The process of introducing a phosphate group on to a protein.;Catalysis of the phosphorylation of an amino acid residue in a protein, usually according to the reaction: a protein + ATP = a phosphoprotein + ADP.;A lipid bilayer along with all the proteins and protein complexes embedded in it an attach…	-	-	-
BnaA01G0016300ZS	0.08805666666666667	0.0001	9.782288422710796	0.0181144350611529	0.0398804611251644	up	CP1	cysteine proteinase1	GO:0008234;GO:0006508	Catalysis of the hydrolysis of peptide bonds in a polypeptide chain by a mechanism in which the sulfhydryl group of a cysteine residue at the active center acts as a nucleophile.;The hydrolysis of proteins into smaller polypeptides and/or amino acids by cleavage of their peptide bonds.	-	-	-	KOG1543	[O]Cysteine proteinase Cathepsin L
BnaA01G0012600ZS	17.5355	1.2282803333333334	3.8355705790201724	1.93491795675058e-114	2.13330946402579e-112	up	ANT	Integrase-type DNA-binding superfamily protein	GO:0051301;GO:0019760;GO:0030154;GO:0005634;GO:0010492;GO:0003677;GO:0042127;GO:0003700;GO:0009908;GO:0000976;GO:0010601	The process resulting in division and partitioning of components of a cell to form more cells; may or may not be accompanied by the physical separation of a cell into distinct, individually membrane-bounded daughter cells.;The chemical reactions and pathways involving glucosinolates, substituted thioglucosides found in rapeseed products and related cruciferae. They are metabolized to a variety of…	K09285	-	-
BnaA01G0012900ZS	35.04565066666667	0.517241	6.0822549623543285	4.80622745353191e-189	1.17756017935871e-186	up	HHP4	heptahelical protein 4	GO:0038023;GO:0009744;GO:0009725;GO:0016020	Receiving a signal and transmitting it in the cell to initiate a change in cell activity. A signal is a physical entity or change in state that is used to transfer information in order to trigger a response.;Any process that results in a change in state or activity of a cell or an organism (in terms of movement, secretion, enzyme production, gene expression, etc.) as a result of a sucrose stimulu…	-	-	-	KOG0748	[RT]Predicted membrane proteins, contain hemolysin III domain
BnaA01G0013100ZS	3.53239	0.74751	2.2404794421919916	3.74023550670328e-25	6.38061588549329e-24	up	SHR	GRAS family transcription factor	GO:0032350;GO:0000976;GO:0009956;GO:0005769;GO:0005634;GO:0055037;GO:0048366;GO:0043565;GO:0003700;GO:0008356;GO:0045930;GO:0006355;GO:0005770	Any process that modulates the frequency, rate or extent of the chemical reactions and pathways involving any hormone.;Binding to a specific sequence of DNA that is part of a regulatory region that controls transcription of that section of the DNA. The transcribed region might be described as a gene, cistron, or operon.;The regionalization process that results in defined areas around a point in w…	-	-	-
BnaA01G0013500ZS	40.960225333333334	3.125243333333333	3.7121832236495633	5.77028045043072e-208	1.65730697794157e-205	up	AT4G37550	Acetamidase/Formamidase family protein	GO:0016811;GO:0004328	Catalysis of the hydrolysis of any non-peptide carbon-nitrogen bond in a linear amide.;Catalysis of the reaction: formamide + H(2)O = formate + NH(4)(+).	K01455	E3.5.1.49	ko01200 Carbon metabolism;ko00630 Glyoxylate and dicarboxylate metabolism;ko00910 Nitrogen metabolism;ko00460 Cyanoamino acid metabolism
BnaA01G0013700ZS	12.7709	0.12635733333333335	6.6592066544957405	9.74639828329395e-96	8.11491531609165e-94	up	AT4G37510	Ribonuclease III family protein	GO:0009507;GO:0003729;GO:0005634;GO:0003723;GO:0003725;GO:0006364;GO:0010468;GO:0008380;GO:1990904;GO:0004525;GO:0006397;GO:0006396	A chlorophyll-containing plastid with thylakoids organized into grana and frets, or stroma thylakoids, and embedded in a stroma.;Binding to messenger RNA (mRNA), an intermediate molecule between DNA and protein. mRNA includes UTR and coding sequences, but does not contain introns.;A membrane-bounded organelle of eukaryotic cells in which chromosomes are housed and replicated. In most cells, the n…	-	-	-
BnaA01G0013800ZS	9.466451333333334	0.027586666666666666	8.42270875258862	1.06847521114968e-14	1.03687904611809e-13	up	CYCB1;1	CYCLIN B1;1	GO:0007049;GO:0001558;GO:0051301;GO:0000307;GO:0016538;GO:0005737;GO:0010332;GO:0005634;GO:0044772;GO:0000079	The progression of biochemical and morphological phases and events that occur in a cell during successive cell replication or nuclear replication events. Canonically, the cell cycle comprises the replication and segregation of genetic material followed by the division of the cell, but in endocycles or syncytial cells nuclear replication or nuclear division may not be followed by cell division.;An…	K21777	-	-	KOG0653	[D]Cyclin B and related kinase-activating proteins
BnaA01G0014000ZS	9.4935	0.8406346666666668	3.497388754888792	1.94635414749988e-118	2.27820086405222e-116	up	SRFR1	Tetratricopeptide repeat (TPR)-like superfamily protein	GO:0005783;GO:0031348;GO:0005737;GO:0005634;GO:0048471;GO:0043231;GO:0060090;GO:0045892;GO:0016020;GO:0042742	The irregular network of unit membranes, visible only by electron microscopy, that occurs in the cytoplasm of many eukaryotic cells. The membranes form a complex meshwork of tubular channels, which are often expanded into slitlike cavities called cisternae. The ER takes two forms, rough (or granular), with ribosomes adhering to the outer surface, and smooth (with no ribosomes attached).;Any proce…	-	-	-	KOG1124	[R]FOG: TPR repeat
BnaA01G0014100ZS	12.5475	0.9851513333333332	3.6709058315975094	5.32598079081706e-36	1.32629533303418e-34	up	AGP18	arabinogalactan protein 18	GO:0005886;GO:0098552;GO:0009554	The membrane surrounding a cell that separates the cell from its external environment. It consists of a phospholipid bilayer and associated proteins.;A cellular component consisting of one leaflet of a membrane bilayer and any proteins embedded or anchored in it or attached to its surface.;The process in which the megasporocyte undergoes meiosis, giving rise to four haploid megaspores in the nuce…	-	-	-
BnaA01G0015100ZS	1.4309593333333332	0.053689999999999995	4.736185457337786	6.95605716949947e-20	9.15117782785749e-19	up	BRU6	Auxin-responsive GH3 family protein	GO:0016881;GO:0010279;GO:0005737	Catalysis of the ligation of an acid to an amino acid via a carbon-nitrogen bond, with the concomitant hydrolysis of the diphosphate bond in ATP or a similar triphosphate.;Catalysis of the reaction: indole-3-acetic acid + an amino acid = an indole-3-acetic acid amide conjugate.;The contents of a cell excluding the plasma membrane and nucleus, but including other subcellular structures.	K14487	GH3	ko04075 Plant hormone signal transduction
BnaA01G0015200ZS	3.8314109999999997	0.43155133333333334	3.15027170936061	1.24667609560031e-27	2.35541840428277e-26	up	CYP81D3	cytochrome P450, family 81, subfamily D, polypeptide 3	GO:0016709;GO:0020037;GO:0005506;GO:0016705;GO:0004497;GO:0016020	Catalysis of an oxidation-reduction (redox) reaction in which hydrogen or electrons are transferred from NADH or NADPH and one other donor, and one atom of oxygen is incorporated into one donor.;Binding to a heme, a compound composed of iron complexed in a porphyrin (tetrapyrrole) ring.;Binding to an iron (Fe) ion.;Catalysis of an oxidation-reduction (redox) reaction in which hydrogen or electron…	-	-	-	KOG0156	[Q]Cytochrome P450 CYP2 subfamily
BnaA01G0015600ZS	124.119	0.41382666666666673	8.228481776730641	1.66056749538992e-16	1.79436314072667e-15	up	MEE59	maternal effect embryo arrest 59	-	-	-	-	-
BnaA01G0016000ZS	20.6489	7.749383333333333	1.4139145174876826	6.67651085770984e-43	2.01317270710398e-41	up	HMA1	heavy metal atpase 1	GO:0009941;GO:0016020;GO:0009507;GO:0005524;GO:0008551;GO:0005886;GO:0009536;GO:0046872;GO:0009642;GO:0009706;GO:0016887;GO:0016463;GO:0006878;GO:0019829	The double lipid bilayer enclosing the chloroplast and separating its contents from the rest of the cytoplasm; includes the intermembrane space.;A lipid bilayer along with all the proteins and protein complexes embedded in it an attached to it.;A chlorophyll-containing plastid with thylakoids organized into grana and frets, or stroma thylakoids, and embedded in a stroma.;Binding to ATP, adenosine…	K01534	-	-	KOG0207	[P]Cation transport ATPase
BnaA01G0022700ZS	2.7095326666666666	0.10996100000000002	4.622980203451254	8.06732910825478e-23	1.23673114118182e-21	up	LCB1	long-chain base1	GO:0046512;GO:0030148;GO:0005789;GO:0009793;GO:0005783;GO:0030170;GO:0046513;GO:0043067;GO:0009825;GO:0004758	The chemical reactions and pathways resulting in the formation of sphingosine (sphing-4-enine), trans-D-erytho-2-amino-octadec-4-ene-1,3-diol, a long chain amino diol sphingoid base that occurs in most sphingolipids in animal tissues.;The chemical reactions and pathways resulting in the formation of sphingolipids, any of a class of lipids containing the long-chain amine diol sphingosine or a clos…	K00654	SPT	ko04071 Sphingolipid signaling pathway;ko00600 Sphingolipid metabolism	KOG1358	[O]Serine palmitoyltransferase
BnaA01G0023200ZS	0.9073559999999999	0.025364333333333332	5.160795554611084	3.69183649477982e-11	2.80777555934206e-10	up	ROT3	Cytochrome P450 superfamily protein	GO:0016132;GO:0016709;GO:0005789;GO:0020037;GO:0010268;GO:0048443;GO:0102097;GO:0048441;GO:0005506;GO:0048366;GO:0016705;GO:0004497;GO:0009965;GO:0016020;GO:0016125;GO:0102136;GO:0042814	The chemical reactions and pathways resulting in the formation of brassinosteroids, any of a group of steroid derivatives that occur at very low concentrations in plant tissues and may have hormone-like effects.;Catalysis of an oxidation-reduction (redox) reaction in which hydrogen or electrons are transferred from NADH or NADPH and one other donor, and one atom of oxygen is incorporated into one…	K12637	CYP90C1, ROT3	ko00905 Brassinosteroid biosynthesis	KOG0157	[QI]Cytochrome P450 CYP4/CYP19/CYP26 subfamilies
BnaA01G0022600ZS	6.3366196666666665	0.17553233333333332	5.173904718600564	3.0830082861831e-47	1.03053886268273e-45	up	AT4G36470	S-adenosyl-L-methionine-dependent methyltransferases superfamily protein	GO:0008757;GO:0008168;GO:0046872;GO:0032259	Catalysis of the transfer of a methyl group from S-adenosyl-L-methionine to a substrate.;Catalysis of the transfer of a methyl group to an acceptor molecule.;Binding to a metal ion.;The process in which a methyl group is covalently attached to a molecule.	-	-	-
BnaA01G0022100ZS	4.951485666666667	0.093014	5.734269773040956	0.00247648147792026	0.00681171915283257	up	AT4G36550	ARM repeat superfamily protein	GO:0016567;GO:0005634;GO:0004842;GO:0005737	The process in which one or more ubiquitin groups are added to a protein.;A membrane-bounded organelle of eukaryotic cells in which chromosomes are housed and replicated. In most cells, the nucleus contains all of the cell's chromosomes except the organellar chromosomes, and is the site of RNA synthesis and processing. In some species, or in specialized cell types, RNA metabolism or DNA replicati…	-	-	-	KOG0167	[S]FOG: Armadillo/beta-catenin-like repeats
BnaA01G0023300ZS	54.446900666666664	0.06435533333333333	9.724574497847346	6.75505934868902e-226	2.35589587703232e-223	up	BGAL3	beta-galactosidase 3	GO:0009505;GO:0005886;GO:0005975;GO:0048046;GO:0030246;GO:0004553;GO:0005773;GO:0004565	A more or less rigid stucture lying outside the cell membrane of a cell and composed of cellulose and pectin and other organic and inorganic substances.;The membrane surrounding a cell that separates the cell from its external environment. It consists of a phospholipid bilayer and associated proteins.;The chemical reactions and pathways involving carbohydrates, any of a group of organic compounds…	-	-	-	KOG0496	[G]Beta-galactosidase
BnaA01G0023100ZS	27.546677666666668	0.022518333333333335	10.256562562168638	1.5485175623735e-22	2.3470513306245e-21	up	AT4G36390	Methylthiotransferase	GO:0035596;GO:0005829;GO:0035597;GO:0046872;GO:0005739;GO:0045736;GO:0051539;GO:0006400;GO:0000079	Catalysis of the addition of a methylthioether group (-SCH3) to a nucleic acid or protein acceptor.;The part of the cytoplasm that does not contain organelles but which does contain other particulate matter, such as protein complexes.;Catalysis of the methylthiolation (-SCH3 addition) at the C2 of the adenosine ring of N6-isopentenyladenosine (i6A) in tRNA, to form 2-methylthio-N6-isopentenyladen…	-	-	-	KOG2492	[T]CDK5 activator-binding protein
BnaA01G0020600ZS	1.1927079999999999	0.12923700000000002	3.206149812480077	5.62608386882321e-06	2.53264547264503e-05	up	HB40	homeobox protein 40	GO:0009733;GO:0045893;GO:0005634;GO:0043565;GO:0003677;GO:0003700;GO:0000981;GO:0000976	Any process that results in a change in state or activity of a cell or an organism (in terms of movement, secretion, enzyme production, gene expression, etc.) as a result of an auxin stimulus.;Any process that activates or increases the frequency, rate or extent of cellular DNA-templated transcription.;A membrane-bounded organelle of eukaryotic cells in which chromosomes are housed and replicated…	K09338	-	-	KOG0483	[K]Transcription factor HEX, contains HOX and HALZ domains
BnaA01G0020700ZS	12.021656333333334	1.1262893333333333	3.4159862878275624	3.01135632458069e-57	1.27301969251306e-55	up	GBF1	G-box binding factor 1	GO:0006355;GO:0005737;GO:0005634;GO:0043565;GO:0003700;GO:0000976	Any process that modulates the frequency, rate or extent of cellular DNA-templated transcription.;The contents of a cell excluding the plasma membrane and nucleus, but including other subcellular structures.;A membrane-bounded organelle of eukaryotic cells in which chromosomes are housed and replicated. In most cells, the nucleus contains all of the cell's chromosomes except the organellar chromo…	K09060	-	-
BnaA01G0020900ZS	0.5746473333333334	0.281316	1.0304852225840246	0.00856308831271801	0.0205818223555719	up	HAM4	GRAS family transcription factor	GO:0030154;GO:0005634;GO:0043565;GO:0003700;GO:0006355	The process in which relatively unspecialized cells, e.g. embryonic or regenerative cells, acquire specialized structural and/or functional features that characterize the cells, tissues, or organs of the mature organism or some other relatively stable phase of the organism's life history. Differentiation includes the processes involved in commitment of a cell to a specific fate and its subsequent…	-	-	-
BnaA01G0021100ZS	18.151986333333333	2.4207959999999997	2.9065740139692298	1.12161924306407e-45	3.61994932002505e-44	up	AT4G36660	polyol transporter, putative (DUF1195)	GO:0016020	A lipid bilayer along with all the proteins and protein complexes embedded in it an attached to it.	-	-	-	KOG0254	[R]Predicted transporter (major facilitator superfamily)
BnaA01G0022300ZS	9.668612666666666	0.9938406666666667	3.2822224132012945	4.63865583329273e-92	3.62797021506168e-90	up	AT4G36520	Chaperone DnaJ-domain superfamily protein	GO:0005794;GO:0045926;GO:0005886;GO:0072583;GO:0005829;GO:0005737;GO:0009504;GO:0031982;GO:0005783;GO:0030276;GO:0031410;GO:0043231;GO:0072318;GO:1900186;GO:0045806	A membrane-bound cytoplasmic organelle of the endomembrane system that further processes the core oligosaccharides (e.g. N-glycans) added to proteins in the endoplasmic reticulum and packages them into membrane-bound vesicles. The Golgi apparatus operates at the intersection of the secretory, lysosomal, and endocytic pathways.;Any process that stops, prevents or reduces the rate or extent of grow…	-	-	-	KOG0431	[R]Auxilin-like protein and related proteins containing DnaJ domain
BnaA01G0023500ZS	0.445748	0.039378333333333335	3.5007543683661204	0.00177028461304341	0.00501809435180629	up	STY2	Lateral root primordium (LRP) protein-like protein	GO:0009734;GO:0009851;GO:0048653;GO:0045893;GO:0046872;GO:0005634;GO:0003677;GO:0003700;GO:0009555	A series of molecular signals generated by the binding of the plant hormone auxin to a receptor, and ending with modulation of a downstream cellular process, e.g. transcription.;The chemical reactions and pathways resulting in the formation of auxins, plant hormones that regulate aspects of plant growth.;The process whose specific outcome is the progression of the anther over time, from its forma…	-	-	-
BnaA01G0023600ZS	6.143198666666667	1.4870033333333332	2.0465821583818458	1.60326709277911e-21	2.29806099100653e-20	up	ALDH3F1	aldehyde dehydrogenase 3F1	GO:0043878;GO:0005886;GO:0005783;GO:0005737;GO:0016620;GO:0006081;GO:0004029	Catalysis of the reaction: D-glyceraldehyde 3-phosphate + NAD+ + H2O = 3-phospho-D-glycerate + NADH + H+.;The membrane surrounding a cell that separates the cell from its external environment. It consists of a phospholipid bilayer and associated proteins.;The irregular network of unit membranes, visible only by electron microscopy, that occurs in the cytoplasm of many eukaryotic cells. The membra…	K00128	ALDH	ko00040 Pentose and glucuronate interconversions;ko00053 Ascorbate and aldarate metabolism;ko00310 Lysine degradation;ko00410 beta-Alanine metabolism;ko00380 Tryptophan metabolism;ko00010 Glycolysis / Gluconeogenesis;ko00280 Valine, leucine and isoleucine degradation;ko00340 Histidine metabolism;ko00903 Limonene and pinene degradation;ko00625 Chloroalkane and chloroalkene degradation;ko00330 Argi…	KOG2456	[C]Aldehyde dehydrogenase
BnaA01G0023400ZS	6.43937	0.900025	2.8388834635363205	1.08190508044477e-112	1.1610013435473e-110	up	CRH1	Histidine kinase-, DNA gyrase B-, and HSP90-like ATPase family protein	GO:0005768;GO:0016310;GO:0006282;GO:0051607;GO:1900426;GO:0004519;GO:0005634;GO:0003723;GO:0002833;GO:0031047;GO:1901672;GO:0005524;GO:0006325;GO:0009626;GO:0003677;GO:0016887;GO:0031349;GO:0032103;GO:0006281;GO:0016301	A vacuole to which materials ingested by endocytosis are delivered.;The process of introducing a phosphate group into a molecule, usually with the formation of a phosphoric ester, a phosphoric anhydride or a phosphoric amide.;Any process that modulates the frequency, rate or extent of DNA repair.;Reactions triggered in response to the presence of a virus that act to protect the cell or organism.;…	-	-	-	KOG1845	[D]MORC family ATPases
BnaA01G0023700ZS	0.7017546666666666	0.0001	12.776751037349973	1.79193108188047e-06	8.63707749006512e-06	up	GATA7	GATA transcription factor 7	GO:0009416;GO:0045893;GO:0030154;GO:0005634;GO:0043565;GO:0007623;GO:0003700;GO:0008270	Any process that results in a change in state or activity of a cell or an organism (in terms of movement, secretion, enzyme production, gene expression, etc.) as a result of a light stimulus, electromagnetic radiation of wavelengths classified as infrared, visible or ultraviolet light.;Any process that activates or increases the frequency, rate or extent of cellular DNA-templated transcription.;T…	-	-	-	KOG1601	[K]GATA-4/5/6 transcription factors
BnaA01G0024300ZS	1.3524106666666666	0.01988	6.088071733016454	1.0951409056186e-10	8.03310944150342e-10	up	NAC076	NAC domain containing protein 76	GO:1901348;GO:0006355;GO:0005634;GO:0043565;GO:0048759;GO:0071555;GO:0003677;GO:0003700;GO:0000976	NA;Any process that modulates the frequency, rate or extent of cellular DNA-templated transcription.;A membrane-bounded organelle of eukaryotic cells in which chromosomes are housed and replicated. In most cells, the nucleus contains all of the cell's chromosomes except the organellar chromosomes, and is the site of RNA synthesis and processing. In some species, or in specialized cell types, RNA …	-	-	-
BnaA01G0024600ZS	58.93474833333334	0.08025166666666667	9.520371438073212	2.52703207887355e-75	1.50864918616209e-73	up	AT4G36130	Ribosomal protein L2 family	GO:0003735;GO:0022625;GO:0022626;GO:0015934;GO:0005886;GO:0002181;GO:0003729;GO:0003723;GO:0006412;GO:0005773;GO:0042788	The action of a molecule that contributes to the structural integrity of the ribosome.;The large subunit of a ribosome located in the cytosol.;A ribosome located in the cytosol.;The larger of the two subunits of a ribosome. Two sites on the ribosomal large subunit are involved in translation, namely the aminoacyl site (A site) and peptidyl site (P site).;The membrane surrounding a cell that separ…	K02938	RP-L8e, RPL8	ko03010 Ribosome	KOG2309	[J]60s ribosomal protein L2/L8
BnaA01G0024500ZS	3.8286176666666663	0.003759666666666667	9.992003123925988	4.76063187510245e-23	7.38589453214658e-22	up	AT4G36140	disease resistance protein (TIR-NBS-LRR class)	GO:0042742;GO:0005524;GO:0007165;GO:0000325;GO:0005634;GO:0006952;GO:0016020;GO:0003700;GO:0043531;GO:0000976;GO:0002758	Reactions triggered in response to the presence of a bacterium that act to protect the cell or organism.;Binding to ATP, adenosine 5'-triphosphate, a universally important coenzyme and enzyme regulator.;The cellular process in which a signal is conveyed to trigger a change in the activity or state of a cell. Signal transduction begins with reception of a signal (e.g. a ligand binding to a recepto…	-	-	-
BnaA01G0023900ZS	16.239085666666668	5.505784666666667	1.5604503128130214	6.95716985094557e-60	3.08411971142079e-58	up	FAH1	ferulic acid 5-hydroxylase 1	GO:0009699;GO:0020037;GO:0005886;GO:0005783;GO:0005506;GO:0016705;GO:0004497;GO:0010224;GO:0016020;GO:0009809	The chemical reactions and pathways resulting in the formation of aromatic derivatives of trans-cinnamic acid.;Binding to a heme, a compound composed of iron complexed in a porphyrin (tetrapyrrole) ring.;The membrane surrounding a cell that separates the cell from its external environment. It consists of a phospholipid bilayer and associated proteins.;The irregular network of unit membranes, visi…	K09755	CYP84A, F5H	ko00940 Phenylpropanoid biosynthesis	KOG0156	[Q]Cytochrome P450 CYP2 subfamily
BnaA01G0025400ZS	94.44518033333333	4.127617666666667	4.51609592781285	1.18679363222013e-118	1.39631071114753e-116	up	J11	Chaperone DnaJ-domain superfamily protein	GO:0005634;GO:0009536;GO:0009507;GO:0009570	A membrane-bounded organelle of eukaryotic cells in which chromosomes are housed and replicated. In most cells, the nucleus contains all of the cell's chromosomes except the organellar chromosomes, and is the site of RNA synthesis and processing. In some species, or in specialized cell types, RNA metabolism or DNA replication may be absent.;Any member of a family of organelles found in the cytopl…	-	-	-	KOG0712	[O]Molecular chaperone (DnaJ superfamily)
BnaA01G0025100ZS	1.6273596666666668	0.16041333333333332	3.3426671730491817	7.59370896381878e-82	5.07412672179629e-80	up	AT4G36080	phosphotransferases/inositol or phosphatidylinositol kinase	GO:0003712;GO:0033276;GO:0035522;GO:0006282;GO:0000124;GO:0005634;GO:0016573;GO:0043484;GO:0005794;GO:0005654;GO:0045893;GO:0006325;GO:0051726;GO:0035267;GO:0043966;GO:0006355;GO:1905168;GO:0006357;GO:0042981;GO:0000786;GO:0006281;GO:0043968;GO:0035521;GO:0043967;GO:0000812;GO:2000779	A transcription regulator activity that modulates the transcription of specific gene sets via binding to a DNA-bound DNA-binding transcription factor, either on its own or as part of a complex. Coregulators often act by altering chromatin structure and modifications. For example, one class of transcription coregulators modifies chromatin structure through covalent modification of histones. A seco…	-	-	-	KOG0889	[TBLD]Histone acetyltransferase SAGA, TRRAP/TRA1 component, PI-3 kinase superfamily
BnaA01G0025700ZS	13.076310333333334	0.05904533333333333	7.790916765756461	1.08235479039222e-13	9.85435887144921e-13	up	AT4G35980	uncharacterized protein	-	-	-	-	-
BnaA01G0026000ZS	7.157653666666666	0.03233066666666667	7.790439671836405	7.58946410951014e-25	1.27781526633937e-23	up	AT4G35940	uncharacterized protein	-	-	-	-	-
BnaA01G0025500ZS	70.43136633333334	18.220876666666665	1.9506256969200932	1.16096335045007e-56	4.81261199191724e-55	up	AT4G36010	Pathosis-related thaumatin superfamily protein	GO:0006952;GO:0009723;GO:0009617	Reactions, triggered in response to the presence of a foreign body or the occurrence of an injury, which result in restriction of damage to the organism attacked or prevention/recovery from the infection caused by the attack.;Any process that results in a change in state or activity of a cell or an organism (in terms of movement, secretion, enzyme production, gene expression, etc.) as a result of…	-	-	-
BnaA01G0026200ZS	9.821565666666666	0.0001	16.583665404037365	1.51509100075246e-19	1.95557166802182e-18	up	FD	Basic-leucine zipper (bZIP) transcription factor family protein	GO:0009648;GO:0016020;GO:0043621;GO:0045893;GO:2000028;GO:0009911;GO:0009909;GO:0005634;GO:0003677;GO:0003700;GO:0006355	Any process that results in a change in state or activity of an organism (in terms of movement, secretion, enzyme production, gene expression, etc.) as a result of detection of, or exposure to, a period of light or dark of a given length, measured relative to a particular duration known as the 'critical day length'. The critical day length varies between species.;A lipid bilayer along with all th…	-	-	-
BnaA01G0026300ZS	8.366805666666666	0.012577	9.377745279932519	1.74319213516739e-36	4.40352493657196e-35	up	LARP1c	winged-helix DNA-binding transcription factor family protein	GO:0009738;GO:0009751;GO:0009753;GO:0005886;GO:0009737;GO:0005737;GO:0003729;GO:0010150;GO:0003723;GO:0005844	A series of molecular signals generated by the binding of the plant hormone abscisic acid (ABA) to a receptor, and ending with modulation of a cellular process, e.g. transcription.;Any process that results in a change in state or activity of a cell or an organism (in terms of movement, secretion, enzyme production, gene expression, etc.) as a result of a salicylic acid stimulus.;Any process that …	K18757	-	-	KOG2590	[OJ]RNA-binding protein LARP/SRO9 and related La domain proteins
BnaA01G0026400ZS	4.846836000000001	0.0001	15.564755647118842	1.92854665832495e-20	2.60532932654385e-19	up	AT4G35880	Eukaryotic aspartyl protease family protein	GO:0005886;GO:0098552;GO:0004190;GO:0006508	The membrane surrounding a cell that separates the cell from its external environment. It consists of a phospholipid bilayer and associated proteins.;A cellular component consisting of one leaflet of a membrane bilayer and any proteins embedded or anchored in it or attached to its surface.;Catalysis of the hydrolysis of internal, alpha-peptide bonds in a polypeptide chain by a mechanism in which …	-	-	-	KOG1339	[O]Aspartyl protease
BnaA01G0026500ZS	23.5677	0.0001	17.846452302570647	3.69054299306439e-23	5.75837588169145e-22	up	GB2	GTP-binding 2	GO:0030100;GO:0009507;GO:0005768;GO:0005886;GO:0015031;GO:0016192;GO:0005525;GO:0003924	Any process that modulates the frequency, rate or extent of endocytosis.;A chlorophyll-containing plastid with thylakoids organized into grana and frets, or stroma thylakoids, and embedded in a stroma.;A vacuole to which materials ingested by endocytosis are delivered.;The membrane surrounding a cell that separates the cell from its external environment. It consists of a phospholipid bilayer and …	K07877	RAB2A	ko04152 AMPK signaling pathway	KOG0098	[U]GTPase Rab2, small G protein superfamily
BnaA01G0026700ZS	8.647015333333334	0.0001	16.399914627113596	2.08879977122393e-18	2.52670475953909e-17	up	AT4G35840	RING/U-box superfamily protein	GO:0016020;GO:0046872;GO:0009535	A lipid bilayer along with all the proteins and protein complexes embedded in it an attached to it.;Binding to a metal ion.;The pigmented membrane of a chloroplast thylakoid. An example of this component is found in Arabidopsis thaliana.	-	-	-	KOG0800	[O]FOG: Predicted E3 ubiquitin ligase
BnaA01G0026800ZS	28.0949	12.602579999999998	1.1565899230250827	5.39604419925807e-78	3.39335228453251e-76	up	ACO1	aconitase 1	GO:0005886;GO:0006101;GO:0005829;GO:0005739;GO:0030350;GO:0009506;GO:0003994;GO:0005507;GO:0048046;GO:0048027;GO:0047780;GO:0000325;GO:0051539;GO:0005507;GO:0006099;GO:0006099;GO:0006102;GO:0046872;GO:0043436;GO:1990641	The membrane surrounding a cell that separates the cell from its external environment. It consists of a phospholipid bilayer and associated proteins.;The chemical reactions and pathways involving citrate, 2-hydroxy-1,2,3-propanetricarboyxlate. Citrate is widely distributed in nature and is an important intermediate in the TCA cycle and the glyoxylate cycle.;The part of the cytoplasm that does not…	K01681	ACO, acnA	ko00020 Citrate cycle (TCA cycle);ko01210 2-Oxocarboxylic acid metabolism;ko00630 Glyoxylate and dicarboxylate metabolism;ko01230 Biosynthesis of amino acids;ko01200 Carbon metabolism;ko00720 Carbon fixation pathways in prokaryotes	KOG0452	[AJ]RNA-binding translational regulator IRP (aconitase superfamily)
BnaA01G0027600ZS	0.933554	0.0001	13.188517760010193	6.87954610801924e-07	3.49327836358543e-06	up	SEN1	Rhodanese/Cell cycle control phosphatase superfamily protein	-	-	-	-	-	KOG1530	[P]Rhodanese-related sulfurtransferase
BnaA01G0027400ZS	10.798800666666667	1.99144	2.43898500117586	1.2438488009986e-33	2.8851636406468e-32	up	AT4G35785	RNA-binding (RRM/RBD/RNP motifs) family protein	GO:0016607;GO:0005681;GO:0003723;GO:0048026;GO:0009644;GO:0008380;GO:0006397;GO:0043484	A discrete extra-nucleolar subnuclear domain, 20-50 in number, in which splicing factors are seen to be localized by immunofluorescence microscopy.;Any of a series of ribonucleoprotein complexes that contain snRNA(s) and small nuclear ribonucleoproteins (snRNPs), and are formed sequentially during the spliceosomal splicing of one or more substrate RNAs, and which also contain the RNA substrate(s)…	K12897	TRA2	ko03040 Spliceosome	KOG4661	[K]Hsp27-ERE-TATA-binding protein/Scaffold attachment factor (SAF-B)
BnaA01G0027800ZS	18.22648966666667	0.0001	17.47567720651357	1.57893607598939e-21	2.26413537542283e-20	up	AT4G35750	SEC14 cytosolic factor family protein / phosphoglyceride transfer family protein	GO:0042594;GO:0006979	Any process that results in a change in state or activity of a cell or an organism (in terms of movement, secretion, enzyme production, gene expression, etc.) as a result of a starvation stimulus, deprivation of nourishment.;Any process that results in a change in state or activity of a cell or an organism (in terms of movement, secretion, enzyme production, gene expression, etc.) as a result of …	-	-	-	KOG2633	[BK]Hismacro and SEC14 domain-containing proteins
BnaA01G0027700ZS	18.040947666666664	8.758212333333335	1.042566791510381	1.3311833905387e-28	2.62765529965504e-27	up	LTO1	NAD(P)H dehydrogenase (quinone)s	GO:0009507;GO:0009535;GO:0009536;GO:0010207;GO:0003955;GO:0016020;GO:0048038;GO:0016491	A chlorophyll-containing plastid with thylakoids organized into grana and frets, or stroma thylakoids, and embedded in a stroma.;The pigmented membrane of a chloroplast thylakoid. An example of this component is found in Arabidopsis thaliana.;Any member of a family of organelles found in the cytoplasm of plants and some protists, which are membrane-bounded and contain DNA. Plant plastids develop …	-	-	-
BnaA01G0029300ZS	4.710792666666666	0.0001	15.523682216468426	8.10196861600757e-19	1.00494695823703e-17	up	AT4G35500	Protein kinase superfamily protein	GO:0005524;GO:0005634;GO:0006468;GO:0016020;GO:0004674;GO:0106310	Binding to ATP, adenosine 5'-triphosphate, a universally important coenzyme and enzyme regulator.;A membrane-bounded organelle of eukaryotic cells in which chromosomes are housed and replicated. In most cells, the nucleus contains all of the cell's chromosomes except the organellar chromosomes, and is the site of RNA synthesis and processing. In some species, or in specialized cell types, RNA met…	-	-	-	KOG1290	[T]Serine/threonine protein kinase
BnaA01G0028700ZS	38.24762333333334	0.017402333333333336	11.101873629760323	9.03184592537779e-26	1.58793696481751e-24	up	HMGB4	high mobility group B4	GO:0000785;GO:0005829;GO:0005737;GO:0006325;GO:0005634;GO:0030527;GO:0003677;GO:0003700;GO:0003682	The ordered and organized complex of DNA, protein, and sometimes RNA, that forms the chromosome.;The part of the cytoplasm that does not contain organelles but which does contain other particulate matter, such as protein complexes.;The contents of a cell excluding the plasma membrane and nucleus, but including other subcellular structures.;Any process that results in the specification, formation …	K11296	-	-	KOG0381	[R]HMG box-containing protein
BnaA01G0029400ZS	2.651942666666667	0.19261066666666668	3.783290079509366	2.00153016270719e-18	2.42500172513604e-17	up	RHA3B	RING-H2 finger A3B	GO:0006513;GO:0046872;GO:0061630;GO:0006952;GO:0016020	Addition of a single ubiquitin group to a protein.;Binding to a metal ion.;Catalysis of the transfer of ubiquitin to a substrate protein via the reaction X-ubiquitin + S -> X + S-ubiquitin, where X is either an E2 or E3 enzyme, the X-ubiquitin linkage is a thioester bond, and the S-ubiquitin linkage is an amide bond: an isopeptide bond between the C-terminal glycine of ubiquitin and the epsilon-a…	-	-	-	KOG0800	[O]FOG: Predicted E3 ubiquitin ligase
BnaA01G0027900ZS	14.474963666666667	7.224496666666667	1.0025907438030606	9.25751196577474e-25	1.55254108303352e-23	up	AT4G35730	Regulator of Vps4 activity in the MVB pathway protein	GO:0015031;GO:0008104	The directed movement of proteins into, out of or within a cell, or between cells, by means of some agent such as a transporter or pore.;Any process in which a protein is transported to, or maintained in, a specific location.	K19476	IST1	ko04144 Endocytosis	KOG2027	[Z]Spindle pole body protein
BnaA01G0029500ZS	4.49723	1.00977	2.155016946149524	4.5979740487378e-38	1.21446565706943e-36	up	PIRL4	plant intracellular ras group-related LRR 4	GO:0005886;GO:0007165	The membrane surrounding a cell that separates the cell from its external environment. It consists of a phospholipid bilayer and associated proteins.;The cellular process in which a signal is conveyed to trigger a change in the activity or state of a cell. Signal transduction begins with reception of a signal (e.g. a ligand binding to a receptor or receptor activation by a stimulus such as light)…	-	-	-	KOG0619	[R]FOG: Leucine rich repeat
BnaA01G0029600ZS	45.68407333333332	5.322048666666666	3.1016376835506296	2.64857655505147e-212	7.97571575214333e-210	up	AKR2	ankyrin repeat-containing protein 2	GO:0051861;GO:0045036;GO:0030941;GO:0005737;GO:0005634;GO:0009707	Binding to a glycolipid, any compound containing one or more monosaccharide residues bound by a glycosidic linkage to a hydrophobic group such as an acylglycerol, a sphingoid, a ceramide (N-acylsphingoid) or a prenyl phosphate.;The process of directing proteins towards the chloroplast, usually using signals contained within the protein. Imported proteins are synthesized as cytosolic precursors co…	-	-	-	KOG0504	[R]FOG: Ankyrin repeat
BnaA01G0029700ZS	4.856111333333334	0.265662	4.192137711642355	1.27942039619815e-84	8.99766872663753e-83	up	CLC-E	chloride channel E	GO:0034765;GO:0016020;GO:0009535;GO:0010027;GO:1902476;GO:0034707;GO:0042548;GO:0005247	Any process that modulates the frequency, rate or extent of the directed movement of ions from one side of a membrane to the other.;A lipid bilayer along with all the proteins and protein complexes embedded in it an attached to it.;The pigmented membrane of a chloroplast thylakoid. An example of this component is found in Arabidopsis thaliana.;A process that is carried out at the cellular level w…	-	-	-	KOG0475	[P]Cl- channel CLC-3 and related proteins (CLC superfamily)
BnaA01G0029900ZS	10.4678	4.72211	1.148459858754239	8.22600704779827e-14	7.54772031901136e-13	up	AT4G35410	Clathrin adaptor complex small chain family protein	GO:0006886;GO:0035615;GO:0043231;GO:0030121;GO:0016192	The directed movement of proteins in a cell, including the movement of proteins between specific compartments or structures within a cell, such as organelles of a eukaryotic cell.;Bringing together a cargo protein with clathrin, responsible for the formation of endocytic vesicles.;Organized structure of distinctive morphology and function, bounded by a single or double lipid bilayer membrane and …	K12394	AP1S1_2	ko04142 Lysosome	KOG0934	[U]Clathrin adaptor complex, small subunit
BnaA01G0030300ZS	26.713172333333333	0.0001	18.0271917884032	2.0319289429127e-25	3.51370014547644e-24	up	AT4G35360	pantothenate kinase	GO:0004594;GO:0005524;GO:0015937;GO:0005829;GO:0046872;GO:0005739;GO:0005634;GO:0016787	Catalysis of the reaction: ATP + pantothenate = ADP + D-4'-phosphopantothenate.;Binding to ATP, adenosine 5'-triphosphate, a universally important coenzyme and enzyme regulator.;The chemical reactions and pathways resulting in the formation of coenzyme A, 3'-phosphoadenosine-(5')diphospho(4')pantatheine, an acyl carrier in many acylation and acyl-transfer reactions in which the intermediate is a …	-	-	-	KOG4584	[R]Uncharacterized conserved protein
BnaA01G0030500ZS	5.52326	0.0001	15.753233466289991	6.56024736222025e-18	7.68532697410951e-17	up	AT5G41760	Nucleotide-sugar transporter family protein	GO:0000139;GO:0005794;GO:0005768;GO:0015165;GO:0008643;GO:0005802;GO:0015136;GO:0015739	The lipid bilayer surrounding any of the compartments of the Golgi apparatus.;A membrane-bound cytoplasmic organelle of the endomembrane system that further processes the core oligosaccharides (e.g. N-glycans) added to proteins in the endoplasmic reticulum and packages them into membrane-bound vesicles. The Golgi apparatus operates at the intersection of the secretory, lysosomal, and endocytic pa…	K15272	-	-	KOG2234	[G]Predicted UDP-galactose transporter
BnaA01G0030100ZS	0.07099333333333334	0.021095333333333337	1.7507596697639174	0.0159354300314788	0.0356387433555307	up	AT4G35380	SEC7-like guanine nucleotide exchange family protein	GO:0032588;GO:0032012;GO:0005829;GO:0005802;GO:0015031;GO:0016020;GO:0005085	The lipid bilayer surrounding any of the compartments that make up the trans-Golgi network.;Any process that modulates the frequency, rate or extent of ARF protein signal transduction.;The part of the cytoplasm that does not contain organelles but which does contain other particulate matter, such as protein complexes.;The network of interconnected tubular and cisternal structures located within t…	K18442	ARFGEF, BIG	ko04144 Endocytosis	KOG0929	[U]Guanine nucleotide exchange factor
BnaA01G0030600ZS	18.31250866666667	2.14893	3.0911410625893554	2.68269068156502e-36	6.74441658402868e-35	up	AT4G35320	uncharacterized protein	-	-	-	-	-
BnaA01G0030700ZS	202.39603166666666	0.06635366666666666	11.57471719294001	4.6036753996422e-233	1.71963628029148e-230	up	CPK5	calmodulin-domain protein kinase 5	GO:0046777;GO:0004683;GO:0005524;GO:0005886;GO:0005829;GO:0005737;GO:0009931;GO:0005634;GO:0004672;GO:0035556;GO:0016020;GO:0005509;GO:0005516;GO:0006468;GO:0018105;GO:0106310	The phosphorylation by a protein of one or more of its own amino acid residues (cis-autophosphorylation), or residues on an identical protein (trans-autophosphorylation).;Calmodulin-dependent catalysis of the reactions: ATP + a protein serine = ADP + protein serine phosphate; and ATP + a protein threonine = ADP + protein threonine phosphate.;Binding to ATP, adenosine 5'-triphosphate, a universall…	-	-	-	KOG0032	[T]Ca2+/calmodulin-dependent protein kinase, EF-Hand protein superfamily
BnaA01G0030800ZS	48.22998066666667	10.962000666666667	2.1374191042469253	1.96494161345631e-141	2.9326968094112e-139	up	TMT2	tonoplast monosaccharide transporter2	GO:0016020;GO:0005794;GO:0009409;GO:0005886;GO:0022857;GO:0008643;GO:0000325;GO:0009705;GO:0009750;GO:1902074;GO:0009414;GO:0055085;GO:0009749;GO:0009744	A lipid bilayer along with all the proteins and protein complexes embedded in it an attached to it.;A membrane-bound cytoplasmic organelle of the endomembrane system that further processes the core oligosaccharides (e.g. N-glycans) added to proteins in the endoplasmic reticulum and packages them into membrane-bound vesicles. The Golgi apparatus operates at the intersection of the secretory, lysos…	-	-	-	KOG0254	[R]Predicted transporter (major facilitator superfamily)
BnaA01G0031300ZS	16.183109666666667	0.012366333333333333	10.353855341301184	3.65507536196953e-46	1.19374097715313e-44	up	AT4G35240	DNA-directed RNA polymerase subunit beta, putative (DUF630 and DUF632)	GO:0005634	A membrane-bounded organelle of eukaryotic cells in which chromosomes are housed and replicated. In most cells, the nucleus contains all of the cell's chromosomes except the organellar chromosomes, and is the site of RNA synthesis and processing. In some species, or in specialized cell types, RNA metabolism or DNA replication may be absent.	-	-	-
BnaA01G0031400ZS	14.587101666666667	0.014094333333333334	10.015362305562336	1.39715113158024e-40	3.95466086548366e-39	up	BSK1	BR-signaling kinase 1	GO:0042742;GO:0004674;GO:0005524;GO:0005886;GO:0009742;GO:0000325;GO:0004672;GO:0009506;GO:0050832;GO:0006468;GO:0106310	Reactions triggered in response to the presence of a bacterium that act to protect the cell or organism.;Catalysis of the reactions: ATP + protein serine = ADP + protein serine phosphate, and ATP + protein threonine = ADP + protein threonine phosphate.;Binding to ATP, adenosine 5'-triphosphate, a universally important coenzyme and enzyme regulator.;The membrane surrounding a cell that separates t…	K14500	BSK	ko04075 Plant hormone signal transduction
BnaA01G0033000ZS	5.333416666666667	0.31764533333333334	4.069571312070218	1.87054216880075e-25	3.2403611513612e-24	up	bZIP19	Basic-leucine zipper (bZIP) transcription factor family protein	GO:0006357;GO:0000978;GO:0005634;GO:0003677;GO:0003700;GO:0010043;GO:0000981;GO:0000976	Any process that modulates the frequency, rate or extent of transcription mediated by RNA polymerase II.;Binding to a specific upstream regulatory DNA sequence (transcription factor recognition sequence or binding site) located in cis relative to the transcription start site (i.e., on the same strand of DNA) of a gene transcribed by RNA polymerase II.;A membrane-bounded organelle of eukaryotic ce…	-	-	-
BnaA01G0033100ZS	5.595939333333334	0.19264033333333333	4.86039862337149	9.08626164396587e-59	3.94355293458143e-57	up	AT4G35030	Protein kinase superfamily protein	GO:0005524;GO:0051781;GO:0005886;GO:0005737;GO:0009739;GO:0010476;GO:0006468;GO:0016787;GO:0004672;GO:0009740;GO:0004674	Binding to ATP, adenosine 5'-triphosphate, a universally important coenzyme and enzyme regulator.;Any process that activates or increases the frequency, rate or extent of cell division.;The membrane surrounding a cell that separates the cell from its external environment. It consists of a phospholipid bilayer and associated proteins.;The contents of a cell excluding the plasma membrane and nucleu…	-	-	-	KOG1187	[T]Serine/threonine protein kinase
BnaA01G0033200ZS	38.41306433333333	0.24667833333333333	7.282822242661535	1.48362669541671e-83	1.02440676786465e-81	up	RAC3	RAC-like 3	GO:0005886;GO:0051211;GO:0008360;GO:0048767;GO:0005819;GO:0030427;GO:0032956;GO:0007015;GO:0031410;GO:0007264;GO:0005737;GO:0005634;GO:0005525;GO:0003924;GO:0009734;GO:0019003;GO:0048446;GO:0005730;GO:0007163;GO:0007165;GO:0110165;GO:0010928;GO:0048766;GO:0005856;GO:0009958;GO:0030865;GO:0043622;GO:0019901;GO:0042995	The membrane surrounding a cell that separates the cell from its external environment. It consists of a phospholipid bilayer and associated proteins.;The process in which a cell irreversibly increases in size in one or more axes, where the growth rate varies according to the direction of growth. Growth may be limited to a particular axis, axes, or to particular locations on the surface of the cel…	-	-	-	KOG0393	[R]Ras-related small GTPase, Rho type
BnaA01G0031100ZS	15.427894333333333	0.0001	17.235181644436395	6.98542558640231e-24	1.12831459548606e-22	up	IDH1	isocitrate dehydrogenase 1	GO:0019752;GO:0006099;GO:0005886;GO:0006102;GO:0005739;GO:0008270;GO:0004449	The chemical reactions and pathways involving carboxylic acids, any organic acid containing one or more carboxyl (COOH) groups or anions (COO-).;A nearly universal metabolic pathway in which the acetyl group of acetyl coenzyme A is effectively oxidized to two CO2 and four pairs of electrons are transferred to coenzymes. The acetyl group combines with oxaloacetate to form citrate, which undergoes …	K00030	IDH3	ko01230 Biosynthesis of amino acids;ko01200 Carbon metabolism;ko00020 Citrate cycle (TCA cycle);ko01210 2-Oxocarboxylic acid metabolism	KOG0784	[E]Isocitrate dehydrogenase, gamma subunit
BnaA01G0030900ZS	2.780286666666667	1.02069	1.4456902928341226	1.10222327801845e-11	8.7477855120756e-11	up	DSK2	ubiquitin family protein	GO:0006511;GO:0005829;GO:0005737;GO:0005739;GO:0005634;GO:0031593	The chemical reactions and pathways resulting in the breakdown of a protein or peptide by hydrolysis of its peptide bonds, initiated by the covalent attachment of a ubiquitin group, or multiple ubiquitin groups, to the protein.;The part of the cytoplasm that does not contain organelles but which does contain other particulate matter, such as protein complexes.;The contents of a cell excluding the…	K04523	UBQLN, DSK2	ko04141 Protein processing in endoplasmic reticulum	KOG0010	[OR]Ubiquitin-like protein
BnaA01G0031000ZS	3.81439	1.0664206666666667	1.838673823076898	6.09126602042098e-33	1.38194713361406e-31	up	AT4G35270	Plant regulator RWP-RK family protein	GO:0005634;GO:0003700;GO:0006355;GO:0003677	A membrane-bounded organelle of eukaryotic cells in which chromosomes are housed and replicated. In most cells, the nucleus contains all of the cell's chromosomes except the organellar chromosomes, and is the site of RNA synthesis and processing. In some species, or in specialized cell types, RNA metabolism or DNA replication may be absent.;A transcription regulator activity that modulates transc…	-	-	-
BnaA01G0031200ZS	15.651606666666666	0.009435	10.69600062182465	1.55790497233622e-24	2.58982758253859e-23	up	GPAT9	glycerol-3-phosphate acyltransferase 9	GO:0008654;GO:0016020;GO:0005789;GO:0004366;GO:0102420;GO:0006651;GO:0010344;GO:0010152;GO:0019915;GO:0043621;GO:0005783;GO:0006633;GO:0008374;GO:0048229;GO:0006072;GO:0019432	The chemical reactions and pathways resulting in the formation of a phospholipid, a lipid containing phosphoric acid as a mono- or diester.;A lipid bilayer along with all the proteins and protein complexes embedded in it an attached to it.;The lipid bilayer surrounding the endoplasmic reticulum.;Catalysis of the reaction: acyl-CoA + sn-glycerol 3-phosphate = CoA + 1-acyl-sn-glycerol 3-phosphate.;…	K13506	GPAT3_4, AGPAT9, AGPAT6	ko00564 Glycerophospholipid metabolism;ko00561 Glycerolipid metabolism	KOG2898	[I]Predicted phosphate acyltransferase, contains PlsC domain
BnaA01G0033400ZS	7.18699	0.23317900000000003	4.94587850989203	6.06095962192834e-07	3.09995523289305e-06	up	MYB32	myb domain protein 32	GO:0000987;GO:0006355;GO:0005634;GO:0003700;GO:0000976	Binding to a specific upstream regulatory DNA sequence (transcription factor recognition sequence or binding site) located in cis relative to the transcription start site (i.e., on the same strand of DNA) of a gene transcribed by some RNA polymerase. The proximal promoter is in cis with and relatively close to the core promoter.;Any process that modulates the frequency, rate or extent of cellular…	K09422	-	-	KOG0048	[K]Transcription factor, Myb superfamily
BnaA01G0033600ZS	24.688233666666665	3.6481123333333336	2.758601562732922	2.06499408442179e-58	8.90017658441489e-57	up	AT4G34960	Cyclophilin-like peptidyl-prolyl cis-trans isomerase family protein	GO:0005794;GO:0003755;GO:0005768;GO:0005783;GO:0005737;GO:0043231;GO:0005802;GO:0016018;GO:0005797;GO:0000413;GO:0006457	A membrane-bound cytoplasmic organelle of the endomembrane system that further processes the core oligosaccharides (e.g. N-glycans) added to proteins in the endoplasmic reticulum and packages them into membrane-bound vesicles. The Golgi apparatus operates at the intersection of the secretory, lysosomal, and endocytic pathways.;Catalysis of the reaction: peptidyl-proline (omega=180) = peptidyl-pro…	-	-	-	KOG0865	[O]Cyclophilin type peptidyl-prolyl cis-trans isomerase
BnaA01G0031700ZS	14.112901333333332	0.0001	17.106655082423718	7.82258434121308e-22	1.13893162473334e-20	up	AT4G35220	Cyclase family protein	GO:0005794;GO:0099503;GO:0005886;GO:0005783;GO:0004061;GO:0005576;GO:0019441	A membrane-bound cytoplasmic organelle of the endomembrane system that further processes the core oligosaccharides (e.g. N-glycans) added to proteins in the endoplasmic reticulum and packages them into membrane-bound vesicles. The Golgi apparatus operates at the intersection of the secretory, lysosomal, and endocytic pathways.;A cytoplasmic, membrane bound vesicle that is capable of fusing to the…	-	-	-
BnaA01G0031800ZS	0.3503256666666667	0.0001	11.774480975959953	0.000215560815613843	0.000740084915766722	up	LOG5	Putative lysine decarboxylase family protein	GO:0005829;GO:0005634;GO:0102682;GO:0016799;GO:0009691	The part of the cytoplasm that does not contain organelles but which does contain other particulate matter, such as protein complexes.;A membrane-bounded organelle of eukaryotic cells in which chromosomes are housed and replicated. In most cells, the nucleus contains all of the cell's chromosomes except the organellar chromosomes, and is the site of RNA synthesis and processing. In some species, …	K22522	-	-
BnaA01G0031900ZS	9.940940333333332	0.0001	16.601094705187347	5.73808363259018e-23	8.85013950525647e-22	up	LHT7	LYS/HIS transporter 7	GO:0005886;GO:0015171;GO:0003333;GO:0016020	The membrane surrounding a cell that separates the cell from its external environment. It consists of a phospholipid bilayer and associated proteins.;Enables the transfer of amino acids from one side of a membrane to the other. Amino acids are organic molecules that contain an amino group and a carboxyl group.;The process in which an amino acid is transported across a membrane.;A lipid bilayer al…	-	-	-	KOG1303	[E]Amino acid transporters
BnaA01G0032000ZS	14.416166333333335	0.0001	17.137328036572903	6.18220945403688e-26	1.09254728968356e-24	up	AT4G35140	Transducin/WD40 repeat-like superfamily protein	GO:0005634;GO:0080008;GO:0005737	A membrane-bounded organelle of eukaryotic cells in which chromosomes are housed and replicated. In most cells, the nucleus contains all of the cell's chromosomes except the organellar chromosomes, and is the site of RNA synthesis and processing. In some species, or in specialized cell types, RNA metabolism or DNA replication may be absent.;A ubiquitin ligase complex in which a cullin from the Cu…	K11804	-	-	KOG1334	[R]WD40 repeat protein
BnaA01G0032100ZS	1.0411426666666668	0.0001	13.345880152691969	5.64732301170818e-14	5.2350699635386e-13	up	AT4G35130	Tetratricopeptide repeat (TPR)-like superfamily protein	GO:0003723;GO:0008270;GO:0009507;GO:0009451	Binding to an RNA molecule or a portion thereof.;Binding to a zinc ion (Zn).;A chlorophyll-containing plastid with thylakoids organized into grana and frets, or stroma thylakoids, and embedded in a stroma.;The covalent alteration of one or more nucleotides within an RNA molecule to produce an RNA molecule with a sequence that differs from that coded genetically.	-	-	-	KOG4197	[R]FOG: PPR repeat
BnaA01G0032200ZS	0.19325199999999998	0.0001	10.916267629602125	4.78447516323399e-06	2.17599713062665e-05	up	AT4G35120	Galactose oxidase/kelch repeat superfamily protein	-	-	-	-	-	KOG1072	[R]FOG: Kelch repeat
BnaA01G0032300ZS	2.4842633333333333	0.0001	14.60053048771254	5.26844862904725e-16	5.52439550446055e-15	up	AT4G35110	phospholipase-like protein (PEARLI 4) family protein	-	-	-	-	-
BnaA01G0032600ZS	0.24338300000000002	0.0001	11.249012685777721	1.35582467374881e-05	5.75974813395361e-05	up	CAT2	catalase 2	GO:0010319;GO:0050897;GO:0005886;GO:0006979;GO:0005829;GO:0005737;GO:0005739;GO:0042744;GO:0009416;GO:0005777;GO:0042542;GO:0006995;GO:0022626;GO:0009514;GO:0009648;GO:0020037;GO:0009409;GO:0046872;GO:0045454;GO:0016036;GO:0009970;GO:0004096;GO:0008219	Thin filamentous structure extending from the surface of all plastid types examined so far, including chloroplast, proplastid, etioplast, leucoplast, amyloplast, and chromoplast. In general, stromules are more abundant in tissues containing non-green plastids, and in cells containing smaller plastids. The primary function of stromules is still unresolved, although the presence of stromules marked…	-	-	-	KOG0047	[P]Catalase
BnaA01G0032700ZS	9.430465333333332	0.0001	16.525041340007515	4.78017359289132e-21	6.70136026023937e-20	up	AT4G35080	high-affinity nickel-transport family protein	GO:0009507;GO:0009536;GO:0009658;GO:0031969;GO:0048366;GO:0016020;GO:0048481	A chlorophyll-containing plastid with thylakoids organized into grana and frets, or stroma thylakoids, and embedded in a stroma.;Any member of a family of organelles found in the cytoplasm of plants and some protists, which are membrane-bounded and contain DNA. Plant plastids develop from a common type, the proplastid.;A process that is carried out at the cellular level which results in the assem…	-	-	-
BnaA01G0032400ZS	69.6177	0.024948666666666664	11.446274746807704	1.55713295251737e-41	4.54293372749593e-40	up	PIP3	plasma membrane intrinsic protein 3	GO:0005886;GO:0003729;GO:0015250;GO:0009506;GO:0005773	The membrane surrounding a cell that separates the cell from its external environment. It consists of a phospholipid bilayer and associated proteins.;Binding to messenger RNA (mRNA), an intermediate molecule between DNA and protein. mRNA includes UTR and coding sequences, but does not contain introns.;Transport systems of this type enable facilitated diffusion of water (by an energy-independent p…	K09872	-	-	KOG0223	[G]Aquaporin (major intrinsic protein family)
BnaA01G0032800ZS	2.3287080000000002	0.9281816666666666	1.3270506423494055	0.000615047718800425	0.00192055259759904	up	AT4G35070	SBP (S-ribonuclease binding protein) family protein	GO:0004842;GO:0046872;GO:0005634;GO:0006952;GO:0043067;GO:0043161	Catalysis of the transfer of ubiquitin from one protein to another via the reaction X-Ub + Y --> Y-Ub + X, where both X-Ub and Y-Ub are covalent linkages.;Binding to a metal ion.;A membrane-bounded organelle of eukaryotic cells in which chromosomes are housed and replicated. In most cells, the nucleus contains all of the cell's chromosomes except the organellar chromosomes, and is the site of RNA…	K19042	-	-	KOG1100	[O]Predicted E3 ubiquitin ligase
BnaA01G0033700ZS	14.438748333333331	2.76412	2.385050918997753	4.72976172646185e-65	2.3343849988141e-63	up	AT4G34950	Major facilitator superfamily protein	GO:0009651;GO:0005739;GO:0016020;GO:0000741;GO:0010197	Any process that results in a change in state or activity of a cell or an organism (in terms of movement, secretion, enzyme production, gene expression, etc.) as a result of a stimulus indicating an increase or decrease in the concentration of salt (particularly but not exclusively sodium and chloride ions) in the environment.;A semiautonomous, self replicating organelle that occurs in varying nu…	-	-	-
BnaA01G0033900ZS	9.11353	0.0001	16.475722983040498	1.21366653380954e-22	1.84689677764066e-21	up	AT4G34910	P-loop containing nucleoside triphosphate hydrolases superfamily protein	GO:0005524;GO:0003729;GO:0003723;GO:0016787;GO:0003724;GO:0005730;GO:0016887	Binding to ATP, adenosine 5'-triphosphate, a universally important coenzyme and enzyme regulator.;Binding to messenger RNA (mRNA), an intermediate molecule between DNA and protein. mRNA includes UTR and coding sequences, but does not contain introns.;Binding to an RNA molecule or a portion thereof.;Catalysis of the hydrolysis of various bonds, e.g. C-O, C-N, C-C, phosphoric anhydride bonds, etc. …	K14810	-	-	KOG0346	[A]RNA helicase
BnaA01G0034000ZS	1.7188456666666667	0.0001	14.069152392119719	1.07480046557492e-15	1.10614476701753e-14	up	XDH1	xanthine dehydrogenase 1	GO:0005886;GO:0006145;GO:0042554;GO:0046110;GO:0051537;GO:0005506;GO:0004854;GO:0009414;GO:0071949;GO:0000302;GO:0016491	The membrane surrounding a cell that separates the cell from its external environment. It consists of a phospholipid bilayer and associated proteins.;The chemical reactions and pathways resulting in the breakdown of purine nucleobases, one of the two classes of nitrogen-containing ring compounds found in DNA and RNA, which include adenine and guanine.;The enzymatic generation of superoxide, the s…	K00106	XDH	ko04146 Peroxisome;ko00232 Caffeine metabolism;ko00230 Purine metabolism;ko00983 Drug metabolism - other enzymes	KOG0430	[F]Xanthine dehydrogenase
BnaA01G0034300ZS	10.1055	0.0001	16.624782607228603	2.55378080471991e-14	2.42422989124065e-13	up	SQD2	sulfoquinovosyldiacylglycerol 2	GO:0009941;GO:0009507;GO:0005886;GO:0009536;GO:0031969;GO:0009247;GO:0016036;GO:0046510;GO:0046506;GO:0008194	The double lipid bilayer enclosing the chloroplast and separating its contents from the rest of the cytoplasm; includes the intermembrane space.;A chlorophyll-containing plastid with thylakoids organized into grana and frets, or stroma thylakoids, and embedded in a stroma.;The membrane surrounding a cell that separates the cell from its external environment. It consists of a phospholipid bilayer …	K06119	SQD2	ko00561 Glycerolipid metabolism	KOG1111	[MOI]N-acetylglucosaminyltransferase complex, subunit PIG-A/SPT14, required for phosphatidylinositol biosynthesis/Sulfolipid synthase
BnaA01G0034200ZS	1.5744133333333332	0.127437	3.626958228742775	1.25171403807251e-11	9.89172445092747e-11	up	AT4G34880	Amidase family protein	GO:0004040;GO:0043864	Catalysis of the reaction: a monocarboxylic acid amide + H2O = a monocarboxylate + NH3.;Catalysis of the reaction: indole-3-acetamide + H2O = indole-3-acetate + NH3. Indole-3-acetamide is known as IAM and indole-3-acetate as IAA.	K01426	E3.5.1.4, amiE	ko00360 Phenylalanine metabolism;ko00380 Tryptophan metabolism;ko00643 Styrene degradation;ko00330 Arginine and proline metabolism;ko00627 Aminobenzoate degradation	KOG1211	[J]Amidases
BnaA01G0035100ZS	4.044093666666666	0.22829033333333335	4.1468747355279625	7.10028606871415e-11	5.28535614504076e-10	up	AT4G34760	SAUR-like auxin-responsive protein family	GO:0005886;GO:0009733;GO:0009734;GO:0009741	The membrane surrounding a cell that separates the cell from its external environment. It consists of a phospholipid bilayer and associated proteins.;Any process that results in a change in state or activity of a cell or an organism (in terms of movement, secretion, enzyme production, gene expression, etc.) as a result of an auxin stimulus.;A series of molecular signals generated by the binding o…	K14488	SAUR	ko04075 Plant hormone signal transduction
BnaA01G0035400ZS	1.8435653333333333	0.083943	4.456944710217651	5.77603727723721e-07	2.96176265966622e-06	up	AT4G34750	SAUR-like auxin-responsive protein family	GO:0009733	Any process that results in a change in state or activity of a cell or an organism (in terms of movement, secretion, enzyme production, gene expression, etc.) as a result of an auxin stimulus.	K14488	SAUR	ko04075 Plant hormone signal transduction
BnaA01G0034600ZS	12.386707000000001	0.203504	5.927591736599951	9.35161006018418e-213	2.85378575394647e-210	up	MRL1	Pentatricopeptide repeat (PPR) superfamily protein	GO:0009507;GO:0048255;GO:0016020	A chlorophyll-containing plastid with thylakoids organized into grana and frets, or stroma thylakoids, and embedded in a stroma.;Prevention of degradation of mRNA molecules. In the absence of compensating changes in other processes, the slowing of mRNA degradation can result in an overall increase in the population of active mRNA molecules.;A lipid bilayer along with all the proteins and protein …	-	-	-	KOG4197	[R]FOG: PPR repeat
BnaA01G0035800ZS	1.0091343333333334	0.48668933333333336	1.0520451741980184	6.34780338471351e-05	0.000241669059297612	up	ADC2	arginine decarboxylase 2	GO:0009651;GO:0009507;GO:0009753;GO:0006979;GO:0009409;GO:0042803;GO:0006970;GO:0009737;GO:0005829;GO:0006527;GO:0009611;GO:0008792;GO:0009446;GO:0008295;GO:0006596	Any process that results in a change in state or activity of a cell or an organism (in terms of movement, secretion, enzyme production, gene expression, etc.) as a result of a stimulus indicating an increase or decrease in the concentration of salt (particularly but not exclusively sodium and chloride ions) in the environment.;A chlorophyll-containing plastid with thylakoids organized into grana …	K01583	E4.1.1.19	ko00330 Arginine and proline metabolism
BnaA01G0035600ZS	33.31854366666667	2.2091966666666667	3.9147315819224273	1.92230421410498e-301	1.31402949163574e-298	up	ASE2	GLN phosphoribosyl pyrophosphate amidotransferase 2	GO:0009113;GO:0033179;GO:0006189;GO:0046961;GO:0009507;GO:0005774;GO:0004044;GO:0005737;GO:0046872;GO:0009658;GO:0006164;GO:0009532;GO:0051536;GO:0009570;GO:0006364;GO:0006541	The chemical reactions and pathways resulting in the formation of purine nucleobases, one of the two classes of nitrogen-containing ring compounds found in DNA and RNA, which include adenine and guanine.;A protein complex that forms part of a proton-transporting V-type ATPase and mediates proton transport across a membrane. The V0 complex consists of at least four different subunits (a,c,d and e)…	K00764	purF, PPAT	ko00250 Alanine, aspartate and glutamate metabolism;ko00230 Purine metabolism	KOG0232;KOG0572	[C]Vacuolar H+-ATPase V0 sector, subunits c/c';[F]Glutamine phosphoribosylpyrophosphate amidotransferase
BnaA01G0036000ZS	5.256627666666667	0.03240866666666667	7.3416140728712795	5.28896032719329e-18	6.22803550535662e-17	up	GATA3	GATA transcription factor 3	GO:0045893;GO:0030154;GO:0005634;GO:0005730;GO:0043565;GO:0007623;GO:0003700;GO:0008270;GO:0000976	Any process that activates or increases the frequency, rate or extent of cellular DNA-templated transcription.;The process in which relatively unspecialized cells, e.g. embryonic or regenerative cells, acquire specialized structural and/or functional features that characterize the cells, tissues, or organs of the mature organism or some other relatively stable phase of the organism's life history…	-	-	-	KOG1601	[K]GATA-4/5/6 transcription factors
BnaA01G0036100ZS	79.5092	0.040079666666666666	10.95403472595092	1.73992753009734e-51	6.49569777033663e-50	up	AT4G34670	Ribosomal protein S3Ae	GO:0003735;GO:0022626;GO:0009505;GO:0005886;GO:0005829;GO:0003729;GO:0022627;GO:0005730;GO:0009506;GO:0006412;GO:0042788	The action of a molecule that contributes to the structural integrity of the ribosome.;A ribosome located in the cytosol.;A more or less rigid stucture lying outside the cell membrane of a cell and composed of cellulose and pectin and other organic and inorganic substances.;The membrane surrounding a cell that separates the cell from its external environment. It consists of a phospholipid bilayer…	K02984	RP-S3Ae, RPS3A	ko03010 Ribosome	KOG1628	[J]40S ribosomal protein S3A
BnaA01G0036500ZS	81.41989633333333	0.22222866666666666	8.517192643369315	9.17539944159315e-09	5.70236184770418e-08	up	SSR16	small subunit ribosomal protein 16	GO:0003735;GO:0005840;GO:0009941;GO:0015935;GO:0009507;GO:0009793;GO:0005886;GO:0019904;GO:0009536;GO:0003729;GO:0006412;GO:1990904	The action of a molecule that contributes to the structural integrity of the ribosome.;An intracellular organelle, about 200 A in diameter, consisting of RNA and protein. It is the site of protein biosynthesis resulting from translation of messenger RNA (mRNA). It consists of two subunits, one large and one small, each containing only protein and RNA. Both the ribosome and its subunits are charac…	K02959	RP-S16, MRPS16, rpsP	ko03010 Ribosome	KOG3419	[J]Mitochondrial/chloroplast ribosomal protein S16
BnaA01G0037100ZS	8.25351	0.0001	16.332720344333275	6.89017061454793e-20	9.06624432528686e-19	up	AT4G34540	NmrA-like negative transcriptional regulator family protein	GO:0033194;GO:1900057;GO:0010283;GO:0016491	Any process that results in a change in state or activity of a cell or an organism (in terms of movement, secretion, enzyme production, gene expression, etc.) as a result of a hydroperoxide stimulus. Hydroperoxides are monosubstitution products of hydrogen peroxide, HOOH.;NA;Catalysis of the reaction: pinoresinol + NADPH + H+ = lariciresinol + NADP+.;Catalysis of an oxidation-reduction (redox) re…	-	-	-
BnaA01G0036900ZS	8.806102666666666	0.017767	8.953159754466908	6.0968080209033e-34	1.42676996194758e-32	up	THY-2	thymidylate synthase 2	GO:0006730;GO:0032259;GO:0046654;GO:0004799;GO:0005829;GO:0005739;GO:0004146;GO:0009257;GO:0006231	The chemical reactions and pathways involving the transfer of one-carbon units in various oxidation states.;The process in which a methyl group is covalently attached to a molecule.;The chemical reactions and pathways resulting in the formation of tetrahydrofolate, 5,6,7,8-tetrahydrofolic acid, a folate derivative bearing additional hydrogens on the pterin group.;Catalysis of the reaction: 5,10-m…	K13998	DHFR-TS	ko00240 Pyrimidine metabolism;ko00670 One carbon pool by folate;ko00790 Folate biosynthesis	KOG1324;KOG0673	[H]Dihydrofolate reductase;[F]Thymidylate synthase
BnaA01G0036700ZS	16.14327533333333	0.15057399999999999	6.744316830998086	4.64903213023574e-41	1.33639146058253e-39	up	GBF6	G-box binding factor 6	GO:0045893;GO:0005634;GO:0080149;GO:0017148;GO:0043565;GO:0046982;GO:0003700;GO:0009744;GO:0000976	Any process that activates or increases the frequency, rate or extent of cellular DNA-templated transcription.;A membrane-bounded organelle of eukaryotic cells in which chromosomes are housed and replicated. In most cells, the nucleus contains all of the cell's chromosomes except the organellar chromosomes, and is the site of RNA synthesis and processing. In some species, or in specialized cell t…	-	-	-
BnaA01G0037500ZS	14.3244	0.09702666666666666	7.2058732538689965	5.17905900342854e-141	7.67949970276279e-139	up	AT4G34480	O-Glycosyl hydrolases family 17 protein	GO:0042973;GO:0005975;GO:0004553;GO:0071555;GO:0005576;GO:0007165	Catalysis of the hydrolysis of (1->3)-beta-D-glucosidic linkages in (1->3)-beta-D-glucans.;The chemical reactions and pathways involving carbohydrates, any of a group of organic compounds based of the general formula Cx(H2O)y. Includes the formation of carbohydrate derivatives by the addition of a carbohydrate residue to another molecule.;Catalysis of the hydrolysis of any O-glycosyl bond.;A proc…	-	-	-
BnaA01G0037600ZS	31.038096666666664	0.06583766666666667	8.880911168713238	1.79394475029924e-142	2.71903949658992e-140	up	AT4G34450	coatomer gamma-2 subunit, putative / gamma-2 coat protein, putative / gamma-2 COP	GO:0000139;GO:0009507;GO:0030126;GO:0006891;GO:0006886;GO:0005886;GO:0005198;GO:0005783;GO:0009306;GO:0009506;GO:0005793;GO:0016192;GO:0006888	The lipid bilayer surrounding any of the compartments of the Golgi apparatus.;A chlorophyll-containing plastid with thylakoids organized into grana and frets, or stroma thylakoids, and embedded in a stroma.;One of two multimeric complexes that forms a membrane vesicle coat. The mammalian COPI subunits are called alpha-, beta-, beta'-, gamma-, delta-, epsilon- and zeta-COP. Vesicles with COPI coat…	K17267	-	-	KOG1078	[U]Vesicle coat complex COPI, gamma subunit
BnaA01G0037800ZS	5.708460666666667	0.007057666666666667	9.65969475482578	1.98087122858289e-39	5.44456833824853e-38	up	CHB3	DNA-binding family protein	GO:0016020;GO:0080090;GO:0043229;GO:0006325;GO:0005634;GO:0051171;GO:0003677;GO:0008270;GO:0060255	A lipid bilayer along with all the proteins and protein complexes embedded in it an attached to it.;Any process that modulates the frequency, rate or extent of the chemical reactions and pathways within a cell or an organism involving those compounds formed as a part of the normal anabolic and catabolic processes. These processes take place in most, if not all, cells of the organism.;Organized st…	K11649	-	-	KOG1279;KOG1187	[B]Chromatin remodeling factor subunit and related transcription factors;[T]Serine/threonine protein kinase
BnaA01G0037900ZS	2.67508	0.0001	14.707296573672854	3.85310522035103e-07	2.01658918572495e-06	up	AT4G34412	EKC/KEOPS complex subunit tprkb-like protein	GO:0005634;GO:0005829;GO:0002949;GO:0000408	A membrane-bounded organelle of eukaryotic cells in which chromosomes are housed and replicated. In most cells, the nucleus contains all of the cell's chromosomes except the organellar chromosomes, and is the site of RNA synthesis and processing. In some species, or in specialized cell types, RNA metabolism or DNA replication may be absent.;The part of the cytoplasm that does not contain organell…	K15901	-	-	KOG4066	[S]Cell growth regulatory protein CGR11
BnaA01G0038100ZS	9.33379	0.0001	16.510175388166402	6.50843558897012e-25	1.10041338499933e-23	up	XLG2	extra-large GTP-binding protein 2	GO:0042742;GO:0001664;GO:0005834;GO:0046872;GO:0003924;GO:0005634;GO:0007188;GO:0007186;GO:0005525;GO:0031683;GO:0009617	Reactions triggered in response to the presence of a bacterium that act to protect the cell or organism.;Binding to a G protein-coupled receptor.;Any of a family of heterotrimeric GTP-binding and hydrolyzing proteins; they belong to a superfamily of GTPases that includes monomeric proteins such as EF-Tu and RAS. Heterotrimeric G-proteins consist of three subunits; the alpha subunit contains the g…	-	-	-	KOG0082	[DT]G-protein alpha subunit (small G protein superfamily)
BnaA01G0038300ZS	9.447837666666667	0.009511333333333333	9.956120863628602	1.36003747426445e-31	2.95794087267881e-30	up	ARI1	RING/U-box superfamily protein	GO:0006511;GO:0008270;GO:0005737;GO:0061630;GO:0000151;GO:0032436;GO:0031624;GO:0000209	The chemical reactions and pathways resulting in the breakdown of a protein or peptide by hydrolysis of its peptide bonds, initiated by the covalent attachment of a ubiquitin group, or multiple ubiquitin groups, to the protein.;Binding to a zinc ion (Zn).;The contents of a cell excluding the plasma membrane and nucleus, but including other subcellular structures.;Catalysis of the transfer of ubiq…	K11968	-	-	KOG1815	[O]Predicted E3 ubiquitin ligase
BnaA01G0038400ZS	4.431770666666666	0.0001	15.435595606915092	1.37795618044405e-15	1.40838741965631e-14	up	AT4G34360	S-adenosyl-L-methionine-dependent methyltransferases superfamily protein	GO:0016279;GO:0008168;GO:0032259	Catalysis of the transfer of a methyl group from S-adenosyl-L-methionine to the epsilon-amino group of a lysine residue in a protein substrate.;Catalysis of the transfer of a methyl group to an acceptor molecule.;The process in which a methyl group is covalently attached to a molecule.	K22857	-	-	KOG2352	[E]Predicted spermine/spermidine synthase
BnaA01G0038600ZS	3.362304333333334	0.0001	15.037162693153803	1.42758194362044e-15	1.45823698326453e-14	up	TAF8	TBP-associated factor 8	GO:0005669;GO:0046982	A complex composed of TATA binding protein (TBP) and TBP associated factors (TAFs); the total mass is typically about 800 kDa. Most of the TAFs are conserved across species. In TATA-containing promoters for RNA polymerase II (Pol II), TFIID is believed to recognize at least two distinct elements, the TATA element and a downstream promoter element. TFIID is also involved in recognition of TATA-les…	K14649	TAF8	ko03022 Basal transcription factors	KOG2389	[K]Predicted bromodomain transcription factor
BnaA01G0038700ZS	1.65481	0.0001	14.014380575908007	1.24569846498904e-18	1.52986363584721e-17	up	AT4G34310	alpha/beta-Hydrolases superfamily protein	GO:0008654;GO:0036148;GO:0032367;GO:0005783;GO:0031012;GO:0005739;GO:0044233;GO:0016020;GO:0030198	The chemical reactions and pathways resulting in the formation of a phospholipid, a lipid containing phosphoric acid as a mono- or diester.;Remodeling the acyl chains of phosphatidylglycerol, through sequential deacylation and re-acylation reactions, to generate phosphatidylglycerol containing different types of fatty acid acyl chains.;The directed movement of cholesterol, cholest-5-en-3-beta-ol,…	-	-	-	KOG2029	[S]Uncharacterized conserved protein
BnaA01G0038500ZS	5.254669666666667	0.012156333333333333	8.755748122188871	4.42796299873766e-22	6.54872926665318e-21	up	HDR	4-hydroxy-3-methylbut-2-enyl diphosphate reductase	GO:0046429;GO:0051745;GO:0009507;GO:0050992;GO:0005886;GO:0046872;GO:0051539;GO:0009570;GO:0019288	Catalysis of the reaction: (E)-4-hydroxy-3-methylbut-2-en-1-yl diphosphate + H2O + 2 oxidized ferredoxin = 2-C-methyl-D-erythritol 2,4-cyclodiphosphate + 2 reduced ferredoxin.;Catalysis of the reaction: (E)-4-hydroxy-3-methylbut-2-en-1-yl diphosphate + NAD(P)H + H+ = isopentenyl diphosphate + NAD(P)+ + H2O. Note that (E)-4-hydroxy-3-methylbut-2-en-1-yl diphosphate is an alternative name for 1-hyd…	K03527	ispH, lytB	ko00900 Terpenoid backbone biosynthesis
BnaA01G0039000ZS	11.880249999999998	0.7749363333333333	3.938343597992901	1.32898982323713e-70	7.16449190433914e-69	up	AT3G25580	Thioredoxin superfamily protein	GO:0000226;GO:0005737	A process that is carried out at the cellular level which results in the assembly, arrangement of constituent parts, or disassembly of cytoskeletal structures comprising microtubules and their associated proteins.;The contents of a cell excluding the plasma membrane and nucleus, but including other subcellular structures.	-	-	-	KOG1672	[OC]ATP binding protein
BnaA01G0039900ZS	3.51666	0.0001	15.101916186448099	2.58550247021616e-19	3.29918223551551e-18	up	EDA9	D-3-phosphoglycerate dehydrogenase	GO:0051287;GO:0009507;GO:0005524;GO:0009793;GO:0005886;GO:0009536;GO:0009561;GO:0005739;GO:0000096;GO:0004617;GO:0009570;GO:0009555;GO:0006564	Binding to nicotinamide adenine dinucleotide, a coenzyme involved in many redox and biosynthetic reactions; binding may be to either the oxidized form, NAD+, or the reduced form, NADH.;A chlorophyll-containing plastid with thylakoids organized into grana and frets, or stroma thylakoids, and embedded in a stroma.;Binding to ATP, adenosine 5'-triphosphate, a universally important coenzyme and enzym…	K00058	serA, PHGDH	ko01230 Biosynthesis of amino acids;ko01200 Carbon metabolism;ko00680 Methane metabolism;ko00260 Glycine, serine and threonine metabolism	KOG0068	[E]D-3-phosphoglycerate dehydrogenase, D-isomer-specific 2-hydroxy acid dehydrogenase superfamily
BnaA01G0039400ZS	9.03458	0.655944	3.7838124977075975	2.99678585464875e-80	1.94356063250688e-78	up	ALDH3I1	aldehyde dehydrogenase 3I1	GO:0009941;GO:0043878;GO:0033721;GO:0009507;GO:0004028;GO:0005886;GO:0009536;GO:0009737;GO:0005737;GO:0009414;GO:0016620;GO:0006081;GO:0004029	The double lipid bilayer enclosing the chloroplast and separating its contents from the rest of the cytoplasm; includes the intermembrane space.;Catalysis of the reaction: D-glyceraldehyde 3-phosphate + NAD+ + H2O = 3-phospho-D-glycerate + NADH + H+.;Catalysis of the reaction: an aldehyde + NADP+ + H2O = an acid + NADPH + H+.;A chlorophyll-containing plastid with thylakoids organized into grana a…	K00128	ALDH	ko00040 Pentose and glucuronate interconversions;ko00053 Ascorbate and aldarate metabolism;ko00310 Lysine degradation;ko00410 beta-Alanine metabolism;ko00380 Tryptophan metabolism;ko00010 Glycolysis / Gluconeogenesis;ko00280 Valine, leucine and isoleucine degradation;ko00340 Histidine metabolism;ko00903 Limonene and pinene degradation;ko00625 Chloroalkane and chloroalkene degradation;ko00330 Argi…	KOG2456	[C]Aldehyde dehydrogenase
BnaA01G0040100ZS	15.563036666666667	0.0001	17.24776406152848	1.67212269592593e-26	3.03025692273088e-25	up	AT3G42050	vacuolar ATP synthase subunit H family protein	GO:0000221;GO:0005794;GO:0009507;GO:0046961;GO:0005774;GO:0005886;GO:0005829;GO:0000325;GO:0005773	The V1 domain of a proton-transporting V-type ATPase found in the vacuolar membrane.;A membrane-bound cytoplasmic organelle of the endomembrane system that further processes the core oligosaccharides (e.g. N-glycans) added to proteins in the endoplasmic reticulum and packages them into membrane-bound vesicles. The Golgi apparatus operates at the intersection of the secretory, lysosomal, and endoc…	-	-	-	KOG2759	[C]Vacuolar H+-ATPase V1 sector, subunit H
BnaA01G0040500ZS	20.045150666666668	0.0001	17.6128937357886	7.60491800374477e-28	1.45168774080419e-26	up	UGT73B1	UDP-glucosyl transferase 73B1	GO:0080044;GO:0051555;GO:0080043	Catalysis of the transfer of a glucosyl group from UDP-glucose to the 7-hydroxy group of a quercetin molecule.;The chemical reactions and pathways resulting in the formation of flavonols, a member of a class of vascular pigments formed by consecutive oxidative processes from the flavonoid intermediates flavanones and dihydroflavonols. Flavonols are the most widespread of the flavonoids and have a…	-	-	-	KOG1192	[GC]UDP-glucuronosyl and UDP-glucosyl transferase
BnaA01G0040800ZS	30.55511866666667	0.016652	10.841502905090191	1.4995541738986e-61	6.90269526364891e-60	up	PAB2	poly(A) binding protein 2	GO:0060211;GO:1900151;GO:0003730;GO:0005886;GO:0005829;GO:0005737;GO:0003729;GO:0008266;GO:0005634;GO:0003723;GO:0003743;GO:0006413;GO:0000184;GO:1990904;GO:0006446;GO:0008143	Any process that modulates the frequency, rate or extent of poly(A) tail shortening of a nuclear-transcribed mRNA. Poly(A) tail shortening is the decrease in length of the poly(A) tail of an mRNA from full length to an oligo(A) length.;NA;Binding to a 3' untranslated region of an mRNA molecule.;The membrane surrounding a cell that separates the cell from its external environment. It consists of a…	K13126	PABPC	ko03013 RNA transport;ko03015 mRNA surveillance pathway;ko03018 RNA degradation	KOG0123	[AJ]Polyadenylate-binding protein (RRM superfamily)
BnaA01G0040900ZS	16.555669666666663	0.029183666666666663	9.147948496334726	5.02604398689724e-104	4.80510893443825e-102	up	CER9	RING/U-box superfamily protein	GO:0004842;GO:0008299;GO:0010345;GO:0016020;GO:0042335;GO:0016874;GO:0030433;GO:1900486;GO:0009414;GO:0010143;GO:0016567;GO:0016020;GO:0008270;GO:0008270;GO:0010025	Catalysis of the transfer of ubiquitin from one protein to another via the reaction X-Ub + Y --> Y-Ub + X, where both X-Ub and Y-Ub are covalent linkages.;The chemical reactions and pathways resulting in the formation of an isoprenoid compound, isoprene (2-methylbuta-1,3-diene) or compounds containing or derived from linked isoprene (3-methyl-2-butenylene) residues.;The chemical reactions and pat…	K10661	MARCH6, DOA10	ko04141 Protein processing in endoplasmic reticulum	KOG1609	[A]Protein involved in mRNA turnover and stability
BnaA01G0041200ZS	5.13568	0.300236	4.096385589605225	9.07110267628142e-05	0.000335301663138793	up	DJ1C	Class I glutamine amidotransferase-like superfamily protein	GO:0005737;GO:1903189;GO:0009507;GO:0009658	The contents of a cell excluding the plasma membrane and nucleus, but including other subcellular structures.;NA;A chlorophyll-containing plastid with thylakoids organized into grana and frets, or stroma thylakoids, and embedded in a stroma.;A process that is carried out at the cellular level which results in the assembly, arrangement of constituent parts, or disassembly of the chloroplast.	-	-	-	KOG2764	[RV]Putative transcriptional regulator DJ-1
BnaA01G0041000ZS	5.315488666666667	0.008105333333333334	9.357115095150846	6.07332004181954e-24	9.82845497392656e-23	up	DML3	demeter-like protein 3	GO:0080111;GO:0006284;GO:0046872;GO:0005634;GO:0051539;GO:0019104;GO:0003677;GO:0035514	The removal of a methyl group from one or more nucleotides within an DNA molecule.;In base excision repair, an altered base is removed by a DNA glycosylase enzyme, followed by excision of the resulting sugar phosphate. The small gap left in the DNA helix is filled in by the sequential action of DNA polymerase and DNA ligase.;Binding to a metal ion.;A membrane-bounded organelle of eukaryotic cells…	-	-	-
BnaA01G0041900ZS	2.5944576666666666	0.04632166666666667	5.8076020227923175	2.77527422415627e-11	2.13204562981176e-10	up	AT4G33940	RING/U-box superfamily protein	GO:0005789;GO:0046872;GO:0061630;GO:0016020;GO:0016567	The lipid bilayer surrounding the endoplasmic reticulum.;Binding to a metal ion.;Catalysis of the transfer of ubiquitin to a substrate protein via the reaction X-ubiquitin + S -> X + S-ubiquitin, where X is either an E2 or E3 enzyme, the X-ubiquitin linkage is a thioester bond, and the S-ubiquitin linkage is an amide bond: an isopeptide bond between the C-terminal glycine of ubiquitin and the eps…	K15707	-	-	KOG2164	[O]Predicted E3 ubiquitin ligase
BnaA01G0042000ZS	2.1051873333333333	0.0001	14.361660998991082	7.53415607086792e-10	5.16458390028398e-09	up	SSN2	zinc finger SWIM domain protein	GO:0003735;GO:0005840;GO:0097196;GO:0005634;GO:0006412;GO:0008270;GO:0000724;GO:1990904	The action of a molecule that contributes to the structural integrity of the ribosome.;An intracellular organelle, about 200 A in diameter, consisting of RNA and protein. It is the site of protein biosynthesis resulting from translation of messenger RNA (mRNA). It consists of two subunits, one large and one small, each containing only protein and RNA. Both the ribosome and its subunits are charac…	-	-	-
BnaA01G0041300ZS	31.028381333333332	4.76262	2.7037626033058064	5.38195008550326e-145	8.43793490813639e-143	up	ABF3	abscisic acid responsive elements-binding factor 3	GO:0009738;GO:0009651;GO:0009737;GO:0045893;GO:0005634;GO:0043565;GO:0009414;GO:0003677;GO:0003700;GO:0000976	A series of molecular signals generated by the binding of the plant hormone abscisic acid (ABA) to a receptor, and ending with modulation of a cellular process, e.g. transcription.;Any process that results in a change in state or activity of a cell or an organism (in terms of movement, secretion, enzyme production, gene expression, etc.) as a result of a stimulus indicating an increase or decreas…	K14432	ABF	ko04075 Plant hormone signal transduction
BnaA01G0041800ZS	4.910874333333333	0.21535266666666666	4.511206811813966	1.70094026492784e-05	7.12184084832002e-05	up	AT4G33945	ARM repeat superfamily protein	GO:0005829;GO:0002244	The part of the cytoplasm that does not contain organelles but which does contain other particulate matter, such as protein complexes.;The process in which precursor cell type acquires the specialized features of a hematopoietic progenitor cell, a class of cell types including myeloid progenitor cells and lymphoid progenitor cells.	-	-	-	KOG4199;KOG2164	[S]Uncharacterized conserved protein;[O]Predicted E3 ubiquitin ligase
BnaA01G0042600ZS	102.32067333333333	0.2923846666666667	8.451014292867503	0	0	up	CER4	Jojoba acyl CoA reductase-related male sterility protein	GO:0010345;GO:0080019;GO:0006629;GO:0005783;GO:0043231;GO:0102965;GO:0010025;GO:0035336	The chemical reactions and pathways resulting in the formation of suberin monomers and suberin polyesters. Suberin monomers are derived from fatty acids and trans-cinnamic acids. The monomers are then cross-linked with glycerols.;Catalysis of the reaction: a very long chain fatty acyl-CoA + NADPH + H+ = a very long chain primary alcohol + NADP+ + CoA.;The chemical reactions and pathways involving…	K13356	FAR	ko00073 Cutin, suberine and wax biosynthesis;ko04146 Peroxisome;ko04212 Longevity regulating pathway - worm	KOG1221	[I]Acyl-CoA reductase
BnaA01G0042800ZS	8.556723333333332	3.58164	1.2564360947457536	7.46349578191518e-25	1.25722568054306e-23	up	AT4G33770	Inositol 1,3,4-trisphosphate 5/6-kinase family protein	GO:0052725;GO:0005524;GO:0016310;GO:0000287;GO:0047325;GO:0052726;GO:0010214;GO:0032957	Catalysis of the reaction: 1D-myo-inositol 1,3,4-trisphosphate + ATP = 1D-myo-inositol 1,3,4,6-tetrakisphosphate + ADP + 2 H(+).;Binding to ATP, adenosine 5'-triphosphate, a universally important coenzyme and enzyme regulator.;The process of introducing a phosphate group into a molecule, usually with the formation of a phosphoric ester, a phosphoric anhydride or a phosphoric amide.;Binding to a m…	K00913	ITPK1	ko00562 Inositol phosphate metabolism;ko04070 Phosphatidylinositol signaling system
BnaA01G0043400ZS	1.37385	0.0001	13.745941076087103	5.81156166407864e-05	0.000222667406911846	up	AT4G33660	cysteine-rich TM module stress tolerance protein	GO:0005886;GO:0005737	The membrane surrounding a cell that separates the cell from its external environment. It consists of a phospholipid bilayer and associated proteins.;The contents of a cell excluding the plasma membrane and nucleus, but including other subcellular structures.	-	-	-
BnaA01G0043100ZS	10.163489666666667	0.0001	16.633036315561196	7.90855139684304e-24	1.27410994068819e-22	up	AT4G33700	CBS domain protein (DUF21)	GO:0005886;GO:0030026;GO:0005737;GO:0016020;GO:0010960	The membrane surrounding a cell that separates the cell from its external environment. It consists of a phospholipid bilayer and associated proteins.;Any process involved in the maintenance of an internal steady state of manganese ions at the level of a cell.;The contents of a cell excluding the plasma membrane and nucleus, but including other subcellular structures.;A lipid bilayer along with al…	K16302	-	-	KOG2118	[S]Predicted membrane protein, contains two CBS domains
BnaA01G0043000ZS	10.729241666666667	1.6934836666666666	2.663482133797472	2.84288118672391e-46	9.31149158030123e-45	up	AT4G33740	myb-like protein X	GO:0016020	A lipid bilayer along with all the proteins and protein complexes embedded in it an attached to it.	-	-	-
BnaA01G0042900ZS	9.575238333333333	1.8112266666666665	2.40234129279641	4.14346768872079e-63	1.9765179399713e-61	up	AT4G33760	tRNA synthetase class II (D, K and N) family protein	GO:0009507;GO:0005524;GO:0006422;GO:0005829;GO:0005737;GO:0046872;GO:0004815;GO:0005739;GO:0004812;GO:0003677;GO:0006418	A chlorophyll-containing plastid with thylakoids organized into grana and frets, or stroma thylakoids, and embedded in a stroma.;Binding to ATP, adenosine 5'-triphosphate, a universally important coenzyme and enzyme regulator.;The process of coupling aspartate to aspartyl-tRNA, catalyzed by aspartyl-tRNA synthetase. The aspartyl-tRNA synthetase is a class-II synthetase. The activated amino acid i…	K01876	DARS, aspS	ko00970 Aminoacyl-tRNA biosynthesis	KOG2411	[J]Aspartyl-tRNA synthetase, mitochondrial
BnaA01G0044300ZS	23.843217666666664	1.411254666666667	4.078528685362073	7.70563771712629e-216	2.41621228178716e-213	up	DHS2	3-deoxy-d-arabino-heptulosonate 7-phosphate synthase	GO:0008652;GO:0009534;GO:0003849;GO:0009507;GO:0009073;GO:0005886;GO:0009423	The chemical reactions and pathways resulting in the formation of amino acids, organic acids containing one or more amino substituents.;Sac-like membranous structures (cisternae) in a chloroplast combined into stacks (grana) and present singly in the stroma (stroma thylakoids or frets) as interconnections between grana. An example of this component is found in Arabidopsis thaliana.;Catalysis of t…	K01626	E2.5.1.54, aroF, aroG, aroH	ko01230 Biosynthesis of amino acids;ko02024 Quorum sensing;ko00400 Phenylalanine, tyrosine and tryptophan biosynthesis
BnaA01G0044500ZS	3.3854670000000002	0.06404666666666667	5.724087559451896	2.92093185295366e-26	5.23920594784449e-25	up	RPD1	Ubiquitin carboxyl-terminal hydrolase family protein	GO:0003723;GO:0008285;GO:0010102	Binding to an RNA molecule or a portion thereof.;Any process that stops, prevents or reduces the rate or extent of cell proliferation.;The process in which the anatomical structures of a lateral root are generated and organized. A lateral root is one formed from pericycle cells located on the xylem radius of the root, as opposed to the initiation of the main root from the embryo proper.	-	-	-
BnaA01G0045200ZS	1.0464226666666667	0.01869466666666667	5.80669513882455	1.96657792529943e-09	1.29833269499414e-08	up	AT4G33440	Pectin lyase-like superfamily protein	GO:0005975;GO:0004650;GO:0016020	The chemical reactions and pathways involving carbohydrates, any of a group of organic compounds based of the general formula Cx(H2O)y. Includes the formation of carbohydrate derivatives by the addition of a carbohydrate residue to another molecule.;Catalysis of the random hydrolysis of (1->4)-alpha-D-galactosiduronic linkages in pectate and other galacturonans.;A lipid bilayer along with all the…	-	-	-
BnaA01G0044600ZS	15.899105999999998	1.5631693333333334	3.346399671019993	3.86168069691686e-105	3.76566201710622e-103	up	AT4G33490	Eukaryotic aspartyl protease family protein	GO:0004190;GO:0006508	Catalysis of the hydrolysis of internal, alpha-peptide bonds in a polypeptide chain by a mechanism in which a water molecule bound by the side chains of aspartic residues at the active center acts as a nucleophile.;The hydrolysis of proteins into smaller polypeptides and/or amino acids by cleavage of their peptide bonds.	-	-	-	KOG1339	[O]Aspartyl protease
BnaA01G0045300ZS	7.861957666666666	0.010677666666666667	9.524148368208794	2.93487266910537e-30	6.13701716249728e-29	up	BAK1	BRI1-associated receptor kinase	GO:0033612;GO:0005524;GO:0005886;GO:0010008;GO:0042802;GO:0006468;GO:0006952;GO:0004672;GO:0004714;GO:0016020;GO:0004674;GO:0005102;GO:0106310	Binding to a receptor that possesses protein serine/threonine kinase activity.;Binding to ATP, adenosine 5'-triphosphate, a universally important coenzyme and enzyme regulator.;The membrane surrounding a cell that separates the cell from its external environment. It consists of a phospholipid bilayer and associated proteins.;The lipid bilayer surrounding an endosome.;Binding to an identical prote…	K13416	BAK1	ko04626 Plant-pathogen interaction;ko04016 MAPK signaling pathway - plant;ko04075 Plant hormone signal transduction	KOG1187	[T]Serine/threonine protein kinase
BnaA01G0044700ZS	23.803158999999997	0.054367	8.774206114324846	8.97786510501132e-14	8.21442812184793e-13	up	AT4G33480	BTB/POZ domain protein TNFAIP protein	-	-	-	-	-
BnaA01G0045500ZS	3.3325533333333333	0.17177066666666665	4.278072370906852	5.66229788355363e-24	9.17198332763212e-23	up	SPPL1	SIGNAL PEPTIDE PEPTIDASE-LIKE 1	GO:0005794;GO:0005768;GO:0006465;GO:0030660;GO:0033619;GO:0010008;GO:0005802;GO:0042500	A membrane-bound cytoplasmic organelle of the endomembrane system that further processes the core oligosaccharides (e.g. N-glycans) added to proteins in the endoplasmic reticulum and packages them into membrane-bound vesicles. The Golgi apparatus operates at the intersection of the secretory, lysosomal, and endocytic pathways.;A vacuole to which materials ingested by endocytosis are delivered.;Th…	K09598	-	-	KOG2443	[S]Uncharacterized conserved protein
BnaA01G0045600ZS	11.5633	0.8198493333333333	3.818050441263187	1.35892051793706e-109	1.40319833602151e-107	up	AT4G33400	Vacuolar import/degradation, Vid27-related protein	GO:0005634;GO:0005737;GO:0005635	A membrane-bounded organelle of eukaryotic cells in which chromosomes are housed and replicated. In most cells, the nucleus contains all of the cell's chromosomes except the organellar chromosomes, and is the site of RNA synthesis and processing. In some species, or in specialized cell types, RNA metabolism or DNA replication may be absent.;The contents of a cell excluding the plasma membrane and…	-	-	-	KOG2395	[U]Protein involved in vacuole import and degradation
BnaA01G0046000ZS	19.47322133333333	0.029592999999999998	9.362019886863989	3.54627419396349e-75	2.1079362180588e-73	up	ADR1-L1	ADR1-like 1	GO:0005524;GO:0048046;GO:0050832;GO:0043531;GO:0042742	Binding to ATP, adenosine 5'-triphosphate, a universally important coenzyme and enzyme regulator.;The cell membranes and intracellular regions in a plant are connected through plasmodesmata, and plants may be described as having two major compartments: the living symplast and the non-living apoplast. The apoplast is external to the plasma membrane and includes cell walls, intercellular spaces and…	-	-	-
BnaA01G0046300ZS	6.649286666666666	0.0062246666666666665	10.060987279351847	2.30934162900012e-44	7.2280066727821e-43	up	FAB1A	1-phosphatidylinositol-3-phosphate 5-kinase FAB1A	GO:0005524;GO:0010256;GO:0005768;GO:0010008;GO:0016310;GO:0046854;GO:0046872;GO:0000285;GO:0007033;GO:0009555	Binding to ATP, adenosine 5'-triphosphate, a universally important coenzyme and enzyme regulator.;A process that is carried out at the cellular level which results in the assembly, arrangement of constituent parts, or disassembly of the endomembrane system.;A vacuole to which materials ingested by endocytosis are delivered.;The lipid bilayer surrounding an endosome.;The process of introducing a p…	K00921	PIKFYVE, FAB1	ko00562 Inositol phosphate metabolism;ko04145 Phagosome;ko04070 Phosphatidylinositol signaling system;ko04810 Regulation of actin cytoskeleton	KOG0230	[T]Phosphatidylinositol-4-phosphate 5-kinase and related FYVE finger-containing proteins
BnaA01G0046700ZS	4.60553	0.016636333333333333	8.11288462970558	1.01109161563615e-14	9.83286236591838e-14	up	AT4G33180	alpha/beta-Hydrolases superfamily protein	GO:0098982;GO:0005886;GO:0003824;GO:0052651;GO:0031902;GO:0099178;GO:2001311;GO:0005739;GO:0047372;GO:0098978;GO:0120163;GO:0060292;GO:0045211;GO:0019369;GO:2000124;GO:0046889;GO:0032281;GO:0005765;GO:0030336;GO:0004620;GO:0009395;GO:0031966;GO:0016020;GO:0046464	A synapse that uses GABA as a neurotransmitter. These synapses are typically inhibitory.;The membrane surrounding a cell that separates the cell from its external environment. It consists of a phospholipid bilayer and associated proteins.;Catalysis of a biochemical reaction at physiological temperatures. In biologically catalyzed reactions, the reactants are known as substrates, and the catalysts…	-	-	-	KOG1454;KOG4409	[R]Predicted hydrolase/acyltransferase (alpha/beta hydrolase superfamily);[R]Predicted hydrolase/acyltransferase (alpha/beta hydrolase superfamily)
BnaA01G0047000ZS	2.6024006666666666	0.0001	14.66755547662174	1.466972385737e-20	1.99677083575915e-19	up	AT4G33150	lysine-ketoglutarate reductase/saccharopine dehydrogenase bifunctional enzyme	GO:0004753;GO:0033512;GO:0005737;GO:0019878;GO:0047130;GO:0047131	Catalysis of the cleavage of N6-(L-1,3-dicarboxypropyl)-L-lysine to release an amino acid (lysine or glutamate), with the concomitant reduction of an electron acceptor.;The chemical reactions and pathways resulting in the breakdown of L-lysine into other compounds, including acetyl-CoA, via the intermediate saccharopine.;The contents of a cell excluding the plasma membrane and nucleus, but includ…	K14157	AASS	ko00310 Lysine degradation	KOG0172	[E]Lysine-ketoglutarate reductase/saccharopine dehydrogenase
BnaA01G0047900ZS	21.589975999999997	0.027872666666666667	9.597294888016826	1.92609025555592e-95	1.59396793703433e-93	up	APM1	aminopeptidase M1	GO:0070006;GO:0006508;GO:0008237;GO:0005886;GO:0005783;GO:0005829;GO:0005737;GO:0004177;GO:0042277;GO:0043231;GO:0043171;GO:0016020;GO:0009926;GO:0008270;GO:0010013	Catalysis of the hydrolysis of a single N-terminal amino acid residue from a polypeptide chain by a mechanism in which water acts as a nucleophile, one or two metal ions hold the water molecule in place, and charged amino acid side chains are ligands for the metal ions.;The hydrolysis of proteins into smaller polypeptides and/or amino acids by cleavage of their peptide bonds.;Catalysis of the hyd…	K08776	-	-	KOG1046	[EO]Puromycin-sensitive aminopeptidase and related aminopeptidases
BnaA01G0048000ZS	22.65248166666667	0.116638	7.601487414510114	7.77881959438523e-17	8.57086993896504e-16	up	AT4G33080	AGC (cAMP-dependent, cGMP-dependent and protein kinase C) kinase family protein	GO:0004674;GO:0050708;GO:0042802;GO:0000131;GO:0018105;GO:1902554;GO:0030950;GO:0005737;GO:0005935;GO:0005634;GO:0035556;GO:0005524;GO:0005938;GO:0000920;GO:0005628;GO:0007118;GO:0005933;GO:0007163;GO:0106310;GO:0010494;GO:0060237;GO:0005934;GO:0043332;GO:0006468	Catalysis of the reactions: ATP + protein serine = ADP + protein serine phosphate, and ATP + protein threonine = ADP + protein threonine phosphate.;Any process that modulates the frequency, rate or extent of the controlled release of a protein from a cell.;Binding to an identical protein or proteins.;The portion of the budding yeast plasma membrane where a daughter cell will emerge. The yeast mar…	K08790	-	-	KOG0605	[R]NDR and related serine/threonine kinases
BnaA01G0046600ZS	6.238752333333333	1.9811733333333335	1.6549024308172484	7.48107973750682e-55	2.99756252999269e-53	up	XI-I	myosin	GO:0007015;GO:0030050;GO:0005524;GO:0031982;GO:0005737;GO:0000146;GO:0031965;GO:0015629;GO:0016459;GO:0051015;GO:0003774;GO:0030048;GO:0007097;GO:0005516;GO:2000769	A process that is carried out at the cellular level which results in the assembly, arrangement of constituent parts, or disassembly of cytoskeletal structures comprising actin filaments. Includes processes that control the spatial distribution of actin filaments, such as organizing filaments into meshworks, bundles, or other structures, as by cross-linking.;Movement of a vesicle along an actin fi…	K10357	-	-	KOG0160	[Z]Myosin class V heavy chain
BnaA01G0048300ZS	11.237592666666666	0.15924266666666667	6.140962266201074	7.05095011770622e-30	1.45131525804289e-28	up	AT4G33040	Thioredoxin superfamily protein	GO:0005737	The contents of a cell excluding the plasma membrane and nucleus, but including other subcellular structures.	K03676	-	-	KOG1752	[O]Glutaredoxin and related proteins
BnaA01G0050200ZS	7.59291	0.0001	16.212365287321045	1.28136266073638e-21	1.84361413176083e-20	up	PFK6	phosphofructokinase 6	GO:0005524;GO:0005829;GO:0005737;GO:0046872;GO:0003872;GO:0006002;GO:0006096	Binding to ATP, adenosine 5'-triphosphate, a universally important coenzyme and enzyme regulator.;The part of the cytoplasm that does not contain organelles but which does contain other particulate matter, such as protein complexes.;The contents of a cell excluding the plasma membrane and nucleus, but including other subcellular structures.;Binding to a metal ion.;Catalysis of the reaction: ATP +…	-	-	-	KOG2440	[G]Pyrophosphate-dependent phosphofructo-1-kinase
BnaA01G0050100ZS	18.435008333333332	0.3120796666666667	5.884389895831743	4.47748861372231e-242	1.78986952729951e-239	up	nPAP	nuclear poly(a) polymerase	GO:1990817;GO:0005524;GO:0031123;GO:0043631;GO:0046872;GO:0006378;GO:0005634;GO:0003723;GO:0006397	NA;Binding to ATP, adenosine 5'-triphosphate, a universally important coenzyme and enzyme regulator.;Any process involved in forming the mature 3' end of an RNA molecule.;The enzymatic addition of a sequence of adenylyl residues at the 3' end of an RNA molecule.;Binding to a metal ion.;The enzymatic addition of a sequence of 40-200 adenylyl residues at the 3' end of a eukaryotic mRNA primary tran…	K14376	PAP	ko03015 mRNA surveillance pathway	KOG2245	[A]Poly(A) polymerase and related nucleotidyltransferases
BnaA01G0050600ZS	7.534141666666667	0.028097	8.066883252889292	1.4355636594366e-19	1.85502504854647e-18	up	AT4G32800	Integrase-type DNA-binding superfamily protein	GO:0009873;GO:0005634;GO:0003677;GO:0003700;GO:0000976	A series of molecular signals generated by the reception of ethylene (ethene, C2H4) by a receptor and ending with modulation of a cellular process, e.g. transcription.;A membrane-bounded organelle of eukaryotic cells in which chromosomes are housed and replicated. In most cells, the nucleus contains all of the cell's chromosomes except the organellar chromosomes, and is the site of RNA synthesis …	K09286	-	-
BnaA01G0050700ZS	2.6928986666666663	0.0001	14.71687232203365	1.50012106698848e-15	1.53050411606166e-14	up	AT4G32780	phosphoinositide binding protein	GO:0009733;GO:0010305;GO:0009734;GO:0006892;GO:0010087	Any process that results in a change in state or activity of a cell or an organism (in terms of movement, secretion, enzyme production, gene expression, etc.) as a result of an auxin stimulus.;Vascular tissue pattern formation as it occurs in the leaf of vascular plants.;A series of molecular signals generated by the binding of the plant hormone auxin to a receptor, and ending with modulation of …	-	-	-
BnaA01G0050400ZS	4.744781666666667	0.3178663333333333	3.8998495751935236	1.04321564202827e-148	1.70193536138727e-146	up	AT4G32820	Tetratricopeptide repeat (TPR)-like superfamily protein	GO:0005634;GO:0006325	A membrane-bounded organelle of eukaryotic cells in which chromosomes are housed and replicated. In most cells, the nucleus contains all of the cell's chromosomes except the organellar chromosomes, and is the site of RNA synthesis and processing. In some species, or in specialized cell types, RNA metabolism or DNA replication may be absent.;Any process that results in the specification, formation…	K17613	-	-
BnaA01G0051000ZS	0.8490106666666667	0.15621	2.4422958668352424	4.36099131374586e-12	3.55563314925723e-11	up	PC-MYB1	Homeodomain-like protein	GO:0000978;GO:0045893;GO:0005634;GO:0043565;GO:0032465;GO:0045892;GO:1901181;GO:0008285;GO:0000981;GO:0006355	Binding to a specific upstream regulatory DNA sequence (transcription factor recognition sequence or binding site) located in cis relative to the transcription start site (i.e., on the same strand of DNA) of a gene transcribed by RNA polymerase II.;Any process that activates or increases the frequency, rate or extent of cellular DNA-templated transcription.;A membrane-bounded organelle of eukaryo…	-	-	-	KOG0048	[K]Transcription factor, Myb superfamily
BnaA01G0050800ZS	10.334557666666667	4.02415	1.3607217286263815	1.2165394261151e-29	2.48087665724791e-28	up	AT4G32760	ENTH/VHS/GAT family protein	GO:0043328;GO:0005737;GO:0043130;GO:0035091;GO:0016020	The process of directing proteins towards the vacuole that contributes to protein catabolism via the multivesicular body (MVB) pathway.;The contents of a cell excluding the plasma membrane and nucleus, but including other subcellular structures.;Binding to ubiquitin, a protein that when covalently bound to other cellular proteins marks them for proteolytic degradation.;Binding to an inositol-cont…	-	-	-	KOG1087	[U]Cytosolic sorting protein GGA2/TOM1
BnaA01G0048400ZS	11.878811666666666	0.0001	16.85803099337374	5.92728740164796e-24	9.59894775916726e-23	up	SQD1	sulfoquinovosyldiacylglycerol 1	GO:0009507;GO:0008146;GO:0005886;GO:0046507;GO:0016036;GO:0009247;GO:0008270;GO:0046506	A chlorophyll-containing plastid with thylakoids organized into grana and frets, or stroma thylakoids, and embedded in a stroma.;Catalysis of the transfer of a sulfate group from 3'-phosphoadenosine 5'-phosphosulfate to the hydroxyl group of an acceptor, producing the sulfated derivative and 3'-phosphoadenosine 5'-phosphate.;The membrane surrounding a cell that separates the cell from its externa…	K06118	SQD1, sqdB	ko00520 Amino sugar and nucleotide sugar metabolism;ko00561 Glycerolipid metabolism	KOG1371	[M]UDP-glucose 4-epimerase/UDP-sulfoquinovose synthase
BnaA01G0048700ZS	14.133234666666667	0.0001	17.10873216682435	3.44483369561157e-21	4.86124064679852e-20	up	CBL10	calcineurin B-like protein 10	GO:0043266;GO:0016020;GO:0005768;GO:0005886;GO:0005737;GO:0009705;GO:0050801;GO:0042538;GO:0005509;GO:0019900;GO:0019722	Any process that modulates the frequency, rate or extent of the directed movement of potassium ions (K+) into, out of or within a cell, or between cells, by means of some agent such as a transporter or pore.;A lipid bilayer along with all the proteins and protein complexes embedded in it an attached to it.;A vacuole to which materials ingested by endocytosis are delivered.;The membrane surroundin…	-	-	-	KOG0034	[T]Ca2+/calmodulin-dependent protein phosphatase (calcineurin subunit B), EF-Hand superfamily protein
BnaA01G0048800ZS	19.756	0.013238666666666668	10.54331630781196	3.57920185881044e-34	8.45124357384129e-33	up	ATH1	homeobox protein ATH1	GO:0009640;GO:0010227;GO:0006357;GO:0010073;GO:0000978;GO:0005634;GO:0043565;GO:0010371;GO:0010228;GO:0003677;GO:0003700;GO:0008285;GO:0090470;GO:0000981;GO:0006355	The control of plant growth, development, and differentiation by the duration and nature of light, independent of photosynthesis.;The controlled shedding of floral organs.;Any process that modulates the frequency, rate or extent of transcription mediated by RNA polymerase II.;Any process involved in maintaining the identity, size and shape of a meristem.;Binding to a specific upstream regulatory …	-	-	-	KOG0773	[K]Transcription factor MEIS1 and related HOX domain proteins
BnaA01G0049100ZS	107.34693366666669	0.0001	20.033849550953324	1.16569867929096e-36	2.96001725929763e-35	up	GAMMA-VPE	gamma vacuolar processing enzyme	GO:0000323;GO:0009751;GO:0004175;GO:0009753;GO:0006624;GO:0051603;GO:0010150;GO:0009723;GO:0004197;GO:0000326;GO:0009611	A vacuole that is maintained at an acidic pH and which contains degradative enzymes, including a wide variety of acid hydrolases.;Any process that results in a change in state or activity of a cell or an organism (in terms of movement, secretion, enzyme production, gene expression, etc.) as a result of a salicylic acid stimulus.;Catalysis of the hydrolysis of internal, alpha-peptide bonds in a po…	K01369	LGMN	ko04142 Lysosome;ko04612 Antigen processing and presentation	KOG1348	[O]Asparaginyl peptidases
BnaA01G0049200ZS	18.2369	0.0001	17.47650106732863	1.59009836931061e-20	2.15749015940781e-19	up	AT4G32930	uncharacterized protein	GO:0008270	Binding to a zinc ion (Zn).	-	-	-	KOG1296	[S]Uncharacterized conserved protein
BnaA01G0049300ZS	3.03275	0.0001	14.888337053282957	5.33807486821957e-23	8.24807377411584e-22	up	AT4G32920	glycine-rich protein	GO:0016020	A lipid bilayer along with all the proteins and protein complexes embedded in it an attached to it.	-	-	-
BnaA01G0049500ZS	14.238408999999999	0.0001	17.119428422985134	5.0647057872558e-20	6.70685961835422e-19	up	AT4G32900	Peptidyl-tRNA hydrolase II (PTH2) family protein	GO:0016020;GO:0010629;GO:0005829;GO:0005741;GO:0005739;GO:2000210;GO:0004045;GO:0006915;GO:2000811	A lipid bilayer along with all the proteins and protein complexes embedded in it an attached to it.;Any process that decreases the frequency, rate or extent of gene expression. Gene expression is the process in which a gene's coding sequence is converted into a mature gene product or products (proteins or RNA). This includes the production of an RNA transcript as well as any processing to produce…	K04794	-	-	KOG3282	[S]Uncharacterized conserved protein
BnaA01G0048600ZS	168.339	0.08150800000000001	11.012142950520914	0	0	up	GLDP1	glycine decarboxylase P-protein 1	GO:0009941;GO:0009534;GO:0009507;GO:0005886;GO:0048046;GO:0005829;GO:0004375;GO:0016594;GO:0030170;GO:0003729;GO:0046686;GO:0006546;GO:0005739;GO:0019464;GO:0009570;GO:0005960	The double lipid bilayer enclosing the chloroplast and separating its contents from the rest of the cytoplasm; includes the intermembrane space.;Sac-like membranous structures (cisternae) in a chloroplast combined into stacks (grana) and present singly in the stroma (stroma thylakoids or frets) as interconnections between grana. An example of this component is found in Arabidopsis thaliana.;A chl…	K00281	GLDC, gcvP	ko01200 Carbon metabolism;ko00630 Glyoxylate and dicarboxylate metabolism;ko00260 Glycine, serine and threonine metabolism	KOG2040	[E]Glycine dehydrogenase (decarboxylating)
BnaA01G0049400ZS	10.286558333333334	0.006900333333333334	10.54180669139182	1.46663734337741e-25	2.55231489005219e-24	up	AT4G32910	nuclear pore complex Nup85-like protein	GO:0031080;GO:0009737;GO:0045893;GO:0031965;GO:0006606;GO:0017056;GO:0006406;GO:0005635	A subcomplex of the nuclear pore complex (NPC) that forms the outer rings of the core scaffold, a lattice-like structure that gives the NPC its shape and strength. In S. cerevisiae, the two outer rings each contain multiple copies of the following proteins: Nup133p, Nup120p, Nup145Cp, Nup85p, Nup84p, Seh1p, and Sec13p. In vertebrates, the two outer rings each contain multiple copies of the follow…	K14304	NUP85	ko03013 RNA transport	KOG2271	[YU]Nuclear pore complex component (sc Nup85)
BnaA01G0049600ZS	5.355104333333333	0.30239366666666667	4.146414854051246	1.212965232775e-33	2.81639485111416e-32	up	GATA9	GATA transcription factor 9	GO:0009416;GO:0045893;GO:0030154;GO:0005634;GO:0043565;GO:0007623;GO:0003700;GO:0008270;GO:0000976	Any process that results in a change in state or activity of a cell or an organism (in terms of movement, secretion, enzyme production, gene expression, etc.) as a result of a light stimulus, electromagnetic radiation of wavelengths classified as infrared, visible or ultraviolet light.;Any process that activates or increases the frequency, rate or extent of cellular DNA-templated transcription.;T…	-	-	-	KOG1601	[K]GATA-4/5/6 transcription factors
BnaA01G0049700ZS	3.542885333333333	0.35591599999999995	3.3153160779574673	2.6856885872793e-08	1.59031197817612e-07	up	HB-8	homeobox-leucine zipper protein ATHB-8	GO:0010014;GO:0009733;GO:0010072;GO:0030154;GO:0008284;GO:0010067;GO:0005634;GO:0010089;GO:0003677;GO:0003700;GO:0045597;GO:0008289;GO:0000976	Initiation of a region of tissue in a plant that is composed of one or more undifferentiated cells capable of undergoing mitosis and differentiation, thereby effecting growth and development of a plant by giving rise to more meristem or specialized tissue.;Any process that results in a change in state or activity of a cell or an organism (in terms of movement, secretion, enzyme production, gene e…	K09338	-	-
BnaA01G0051400ZS	6.58846	0.06072766666666667	6.7614431002834	5.85436996340687e-12	4.7269922937468e-11	up	AT4G32680	uncharacterized protein	GO:0016020	A lipid bilayer along with all the proteins and protein complexes embedded in it an attached to it.	-	-	-
BnaA01G0051300ZS	1.5749516666666665	0.11330133333333332	3.797070810704573	7.80855805765873e-73	4.42595027485388e-71	up	AT4G32700	MUS308 and mammalian DNA polymerase-like protein	GO:0009640;GO:1902749;GO:0051301;GO:0019825;GO:0003887;GO:0007049;GO:0005524;GO:0020037;GO:0004386;GO:0009933;GO:2000011;GO:1990067;GO:0006261;GO:0006302;GO:0016787;GO:0003677;GO:0010468;GO:0050896	The control of plant growth, development, and differentiation by the duration and nature of light, independent of photosynthesis.;NA;The process resulting in division and partitioning of components of a cell to form more cells; may or may not be accompanied by the physical separation of a cell into distinct, individually membrane-bounded daughter cells.;Binding to oxygen (O2).;Catalysis of the re…	K02349	-	-	KOG0950	[R]DNA polymerase theta/eta, DEAD-box superfamily
BnaA01G0051700ZS	21.461663333333334	1.84345	3.5412856142123452	5.71909349156357e-125	7.12094852099838e-123	up	AME3	Protein kinase superfamily protein	GO:0004712;GO:0004674;GO:0046777;GO:0005524;GO:0005634;GO:0004672;GO:0004713;GO:0006468;GO:0106310	Catalysis of the reactions: ATP + a protein serine = ADP + protein serine phosphate; ATP + a protein threonine = ADP + protein threonine phosphate; and ATP + a protein tyrosine = ADP + protein tyrosine phosphate.;Catalysis of the reactions: ATP + protein serine = ADP + protein serine phosphate, and ATP + protein threonine = ADP + protein threonine phosphate.;The phosphorylation by a protein of on…	K08287	-	-	KOG0671;KOG0667	[T]LAMMER dual specificity kinases;[R]Dual-specificity tyrosine-phosphorylation regulated kinase
BnaA01G0054100ZS	10.701020333333332	0.0001	16.707388837386546	3.75136280221659e-26	6.70234989731101e-25	up	AT4G32420	Cyclophilin-like peptidyl-prolyl cis-trans isomerase family protein	GO:0003755;GO:0005737;GO:0005634;GO:0016018;GO:0000413;GO:0006457	Catalysis of the reaction: peptidyl-proline (omega=180) = peptidyl-proline (omega=0).;The contents of a cell excluding the plasma membrane and nucleus, but including other subcellular structures.;A membrane-bounded organelle of eukaryotic cells in which chromosomes are housed and replicated. In most cells, the nucleus contains all of the cell's chromosomes except the organellar chromosomes, and i…	K09566	-	-	KOG0865	[O]Cyclophilin type peptidyl-prolyl cis-trans isomerase
BnaA01G0054400ZS	38.551004999999996	0.24559899999999998	7.294319974009976	5.49048640358446e-201	1.46036256455184e-198	up	AT4G32390	Nucleotide-sugar transporter family protein	GO:0005794;GO:0005768;GO:0005886;GO:0015297;GO:0008643;GO:0005802;GO:0000138;GO:0016020	A membrane-bound cytoplasmic organelle of the endomembrane system that further processes the core oligosaccharides (e.g. N-glycans) added to proteins in the endoplasmic reticulum and packages them into membrane-bound vesicles. The Golgi apparatus operates at the intersection of the secretory, lysosomal, and endocytic pathways.;A vacuole to which materials ingested by endocytosis are delivered.;Th…	-	-	-	KOG1441	[GE]Glucose-6-phosphate/phosphate and phosphoenolpyruvate/phosphate antiporter
BnaA01G0054800ZS	54.80337933333333	0.06745666666666666	9.666088111147657	3.78894953378123e-95	3.12426083571391e-93	up	AT4G32330	TPX2 (targeting protein for Xklp2) protein family	GO:0008017;GO:0005737;GO:0005856;GO:0071369;GO:0005874;GO:0001578	Binding to a microtubule, a filament composed of tubulin monomers.;The contents of a cell excluding the plasma membrane and nucleus, but including other subcellular structures.;Any of the various filamentous elements that form the internal framework of cells, and typically remain after treatment of the cells with mild detergent to remove membrane constituents and soluble components of the cytopla…	-	-	-
BnaA01G0054600ZS	5.205894666666667	0.04845	6.747505645439396	2.15076881801562e-54	8.5377528509346e-53	up	AT4G32350	Regulator of Vps4 activity in the MVB pathway protein	GO:0015031	The directed movement of proteins into, out of or within a cell, or between cells, by means of some agent such as a transporter or pore.	-	-	-	KOG2027	[Z]Spindle pole body protein
BnaA01G0054200ZS	64.2168	0.023938	11.389431854834962	1.53207040117505e-146	2.43552875379356e-144	up	CESA1	cellulose synthase 1	GO:0005794;GO:0016760;GO:0005768;GO:0005886;GO:0046872;GO:0009833;GO:0030244;GO:0005802;GO:0042538;GO:0016759;GO:0071555	A membrane-bound cytoplasmic organelle of the endomembrane system that further processes the core oligosaccharides (e.g. N-glycans) added to proteins in the endoplasmic reticulum and packages them into membrane-bound vesicles. The Golgi apparatus operates at the intersection of the secretory, lysosomal, and endocytic pathways.;Catalysis of the reaction: UDP-glucose + ((1,4)-beta-D-glucosyl)(n) = …	K10999	-	-
BnaA01G0052100ZS	7.123958666666667	0.14142266666666667	5.654593872664349	4.39377179752583e-185	1.03925625869714e-182	up	AT4G32620	Enhancer of polycomb-like transcription factor protein	GO:0006357;GO:0032777;GO:0032259;GO:0000785;GO:0042054;GO:0140945;GO:0046872;GO:0048578;GO:0005634;GO:0009908	Any process that modulates the frequency, rate or extent of transcription mediated by RNA polymerase II.;A heterotrimeric H4/H2A histone acetyltransferase complex with a substrate preference of chromatin over free histones. It contains a subset of the proteins found in the larger NuA4 histone acetyltransferase complex; for example, the S. cerevisiae complex contains Esa1p, Yng2p, and Epl1p.;The p…	-	-	-
BnaA01G0052400ZS	30.87528933333333	0.0001	18.236093130739288	2.43679821267595e-27	4.55987449832714e-26	up	AT4G32610	copper ion binding protein	-	-	-	-	-	KOG2536	[C]MAM33, mitochondrial matrix glycoprotein
BnaA01G0052500ZS	15.988769333333332	0.0001	17.286699372290386	7.4018856006187e-25	1.24746226331729e-23	up	AT4G32600	C3H4 type zinc finger protein	GO:0004842;GO:0006511;GO:0046872;GO:0061630;GO:0016020;GO:0016567;GO:0008270	Catalysis of the transfer of ubiquitin from one protein to another via the reaction X-Ub + Y --> Y-Ub + X, where both X-Ub and Y-Ub are covalent linkages.;The chemical reactions and pathways resulting in the breakdown of a protein or peptide by hydrolysis of its peptide bonds, initiated by the covalent attachment of a ubiquitin group, or multiple ubiquitin groups, to the protein.;Binding to a met…	-	-	-	KOG0800	[O]FOG: Predicted E3 ubiquitin ligase
BnaA01G0052600ZS	50.913017333333336	0.0001	18.957675043138963	2.19816225362522e-26	3.96673118191813e-25	up	AT4G32590	2Fe-2S ferredoxin-like superfamily protein	GO:0010598;GO:0009535;GO:0022900;GO:0005829;GO:0046872;GO:0009773;GO:0140647;GO:0009055;GO:0051537	Complex that possesses NAD(P)H dehydrogenase (plastoquinone) activity. The complex is one of the components of the electron transport chain. It is involved in electron transport from an unidentified electron donor, possibly NADH, NADPH or ferredoxin(Fd) to the plastoquinone pool.;The pigmented membrane of a chloroplast thylakoid. An example of this component is found in Arabidopsis thaliana.;A pr…	-	-	-
BnaA01G0052700ZS	15.423143333333334	0.0001	17.234737299953238	1.34584804723868e-23	2.14298008304436e-22	up	TIFY8	TIFY domain protein 8	GO:0031347;GO:0005634;GO:2000022;GO:0009611	Any process that modulates the frequency, rate or extent of a defense response.;A membrane-bounded organelle of eukaryotic cells in which chromosomes are housed and replicated. In most cells, the nucleus contains all of the cell's chromosomes except the organellar chromosomes, and is the site of RNA synthesis and processing. In some species, or in specialized cell types, RNA metabolism or DNA rep…	-	-	-
BnaA01G0051900ZS	16.716479000000003	3.095290666666667	2.4331242050930717	6.20789666886708e-142	9.34698662100764e-140	up	AT4G32640	Sec23/Sec24 protein transport family protein	GO:0000139;GO:0000149;GO:0005789;GO:0030127;GO:0006886;GO:0070971;GO:0090110;GO:0008270;GO:0006888	The lipid bilayer surrounding any of the compartments of the Golgi apparatus.;Binding to a SNARE (soluble N-ethylmaleimide-sensitive factor attached protein receptor) protein.;The lipid bilayer surrounding the endoplasmic reticulum.;One of two multimeric complexes that forms a membrane vesicle coat. COPII is best characterized in S. cerevisiae, where the subunits are called Sar1p, Sec13p, Sec31p,…	K14007	SEC24	ko04141 Protein processing in endoplasmic reticulum	KOG1984	[U]Vesicle coat complex COPII, subunit SFB3
BnaA01G0052800ZS	6.552492000000001	0.28822033333333336	4.506799663863173	1.32629697534498e-41	3.87940446485481e-40	up	AT4G32560	paramyosin-like protein	GO:0005769;GO:0015031;GO:0006893	A membrane-bounded organelle that receives incoming material from primary endocytic vesicles that have been generated by clathrin-dependent and clathrin-independent endocytosis; vesicles fuse with the early endosome to deliver cargo for sorting into recycling or degradation pathways.;The directed movement of proteins into, out of or within a cell, or between cells, by means of some agent such as …	-	-	-	KOG2701	[S]Uncharacterized conserved protein
BnaA01G0052900ZS	18.247094333333333	2.499690333333333	2.867845460468325	7.39519473107165e-94	5.94022710025693e-92	up	LUG	transcriptional corepressor LEUNIG	GO:0080001;GO:0010073;GO:0010393;GO:0009733;GO:0009624;GO:0071217;GO:0009414;GO:2000024;GO:0045995;GO:0010272;GO:0006979;GO:0030154;GO:0005634;GO:0009909;GO:0045892;GO:0051512;GO:0009620;GO:1902183;GO:0009611;GO:0048359;GO:1902074;GO:0009908;GO:0009617;GO:0001666;GO:0009944;GO:0006974;GO:0046898	The process in which seed mucilage expands through hydration and breaks the outer cell wall that encapsulates the whole seed upon imbibition. Mucilage, mainly composed of pectins, is formed during seed development and deposited into the apoplast underneath the outer wall of the seed coat.;Any process involved in maintaining the identity, size and shape of a meristem.;The chemical reactions and pa…	-	-	-	KOG0266	[R]WD40 repeat-containing protein
BnaA01G0053000ZS	0.48740999999999995	0.0001	12.25092013523588	2.59313660585487e-07	1.38235232758654e-06	up	YUC1	Flavin-binding monooxygenase family protein	GO:0005789;GO:0004499;GO:0009851;GO:0103075;GO:0050661;GO:0004497;GO:0050660	The lipid bilayer surrounding the endoplasmic reticulum.;Catalysis of the reaction: N,N-dimethylaniline + NADPH + H+ + O2 = N,N-dimethylaniline N-oxide + NADP+ + H2O.;The chemical reactions and pathways resulting in the formation of auxins, plant hormones that regulate aspects of plant growth.;Catalysis of the reaction: 3-(indol-3-yl)pyruvate + NADPH + O2 + H+ <=> indole-3-acetate + carbon dioxid…	K11816	YUCCA	ko00380 Tryptophan metabolism	KOG1399	[Q]Flavin-containing monooxygenase
BnaA01G0053200ZS	40.8261	0.0001	18.639130959918102	2.74032219243561e-25	4.70772063604727e-24	up	AT2G25610	ATPase, F0/V0 complex, subunit C protein	GO:0000139;GO:0033179;GO:0046961;GO:0005789;GO:0005773	The lipid bilayer surrounding any of the compartments of the Golgi apparatus.;A protein complex that forms part of a proton-transporting V-type ATPase and mediates proton transport across a membrane. The V0 complex consists of at least four different subunits (a,c,d and e); six or more c subunits form a proton-binding rotor ring.;Enables the transfer of protons from one side of a membrane to the …	-	-	-	KOG0233	[C]Vacuolar H+-ATPase V0 sector, subunit c''
BnaA01G0053300ZS	5.9578853333333335	0.02672966666666667	7.800214700719356	2.50951567074821e-62	1.17094172495109e-60	up	SHM3	serine hydroxymethyltransferase 3	GO:0006730;GO:0006565;GO:0009507;GO:0004372;GO:0005452;GO:0046655;GO:0005886;GO:0009536;GO:0005737;GO:0070905;GO:0030170;GO:0019264;GO:0006820;GO:0009570;GO:0016020;GO:0046653;GO:0008270;GO:0035999	The chemical reactions and pathways involving the transfer of one-carbon units in various oxidation states.;The chemical reactions and pathways resulting in the breakdown of L-serine, the L-enantiomer of serine, i.e. (2S)-2-amino-3-hydroxypropanoic acid.;A chlorophyll-containing plastid with thylakoids organized into grana and frets, or stroma thylakoids, and embedded in a stroma.;Catalysis of th…	K00600	glyA, SHMT	ko00260 Glycine, serine and threonine metabolism;ko00460 Cyanoamino acid metabolism;ko00630 Glyoxylate and dicarboxylate metabolism;ko01230 Biosynthesis of amino acids;ko01200 Carbon metabolism;ko00680 Methane metabolism;ko00670 One carbon pool by folate	KOG2467	[E]Glycine/serine hydroxymethyltransferase
BnaA01G0053600ZS	26.004563333333333	0.0001	17.988405286947977	7.76942146559922e-20	1.01917931898669e-18	up	AT4G32470	Cytochrome bd ubiquinol oxidase, 14kDa subunit	GO:0005886;GO:0005739;GO:0000325;GO:0006122;GO:0005750	The membrane surrounding a cell that separates the cell from its external environment. It consists of a phospholipid bilayer and associated proteins.;A semiautonomous, self replicating organelle that occurs in varying numbers, shapes, and sizes in the cytoplasm of virtually all eukaryotic cells. It is notably the site of tissue respiration.;A closed structure that is completely surrounded by a un…	-	-	-	KOG3440	[C]Ubiquinol cytochrome c reductase, subunit QCR7
BnaA01G0053900ZS	3.50269	0.0001	15.096174042383343	5.52721418364748e-16	5.78685526040114e-15	up	AT4G32440	Plant Tudor-like RNA-binding protein	GO:0005634	A membrane-bounded organelle of eukaryotic cells in which chromosomes are housed and replicated. In most cells, the nucleus contains all of the cell's chromosomes except the organellar chromosomes, and is the site of RNA synthesis and processing. In some species, or in specialized cell types, RNA metabolism or DNA replication may be absent.	-	-	-	KOG4675	[R]Uncharacterized conserved protein, contains ENT domain
BnaA01G0053700ZS	3.3068803333333334	0.40572366666666665	3.0269014740353613	6.51138392288529e-11	4.86021697768803e-10	up	AT4G32460	choice-of-anchor C domain protein, putative (Protein of unknown function, DUF642)	GO:0009505;GO:0009536;GO:0009506;GO:0010015;GO:0005576	A more or less rigid stucture lying outside the cell membrane of a cell and composed of cellulose and pectin and other organic and inorganic substances.;Any member of a family of organelles found in the cytoplasm of plants and some protists, which are membrane-bounded and contain DNA. Plant plastids develop from a common type, the proplastid.;A fine cytoplasmic channel, found in all higher plants…	-	-	-
BnaA01G0053800ZS	3.285	0.07285866666666667	5.494648966710051	2.09493476571258e-13	1.87145133010735e-12	up	AT4G32460	choice-of-anchor C domain protein, putative (Protein of unknown function, DUF642)	GO:0009505;GO:0009536;GO:0009506;GO:0010015;GO:0005576	A more or less rigid stucture lying outside the cell membrane of a cell and composed of cellulose and pectin and other organic and inorganic substances.;Any member of a family of organelles found in the cytoplasm of plants and some protists, which are membrane-bounded and contain DNA. Plant plastids develop from a common type, the proplastid.;A fine cytoplasmic channel, found in all higher plants…	-	-	-
BnaA01G0058600ZS	63.69883833333333	0.013193333333333333	12.237242235494763	1.65251584778706e-31	3.58606431133904e-30	up	WRKY18	WRKY DNA-binding protein 18	GO:0003700;GO:0009751;GO:0002237;GO:0042802;GO:0005634;GO:0043565;GO:0031347;GO:0050832;GO:0042742	A transcription regulator activity that modulates transcription of gene sets via selective and non-covalent binding to a specific double-stranded genomic DNA sequence (sometimes referred to as a motif) within a cis-regulatory region. Regulatory regions include promoters (proximal and distal) and enhancers. Genes are transcriptional units, and include bacterial operons.;Any process that results in…	-	-	-
BnaA01G0058400ZS	2.99329	0.0001	14.869446366207487	9.2199464752306e-20	1.20322237725723e-18	up	ENP	Phototropic-responsive NPH3 family protein	GO:0009908;GO:0005886;GO:0045176;GO:0009911;GO:0010540;GO:0010229;GO:0016567;GO:0048825;GO:0005770	The process whose specific outcome is the progression of the flower over time, from its formation to the mature structure. The flower is the reproductive structure in a plant, and its development begins with the transition of the vegetative or inflorescence meristem into a floral meristem.;The membrane surrounding a cell that separates the cell from its external environment. It consists of a phos…	-	-	-
BnaA01G0059200ZS	45.49537266666667	0.0001	18.795360290729676	6.99243530289891e-22	1.02111066011592e-20	up	TAFII15	TBP-associated factor II 15	GO:0005669;GO:0000124;GO:1990841;GO:0005634;GO:0016573;GO:0006352;GO:0006367	A complex composed of TATA binding protein (TBP) and TBP associated factors (TAFs); the total mass is typically about 800 kDa. Most of the TAFs are conserved across species. In TATA-containing promoters for RNA polymerase II (Pol II), TFIID is believed to recognize at least two distinct elements, the TATA element and a downstream promoter element. TFIID is also involved in recognition of TATA-les…	-	-	-	KOG3423	[K]Transcription initiation factor TFIID, subunit TAF10 (also component of histone acetyltransferase SAGA)
BnaA01G0059500ZS	58.628226000000005	0.0001	19.161235878097294	6.5734557185674e-29	1.31463344808108e-27	up	RPS6	ribosomal protein S6	GO:0003735;GO:0005840;GO:0022626;GO:0005886;GO:0003729;GO:0022627;GO:0005730;GO:0009506;GO:0006412;GO:1990904;GO:0042788	The action of a molecule that contributes to the structural integrity of the ribosome.;An intracellular organelle, about 200 A in diameter, consisting of RNA and protein. It is the site of protein biosynthesis resulting from translation of messenger RNA (mRNA). It consists of two subunits, one large and one small, each containing only protein and RNA. Both the ribosome and its subunits are charac…	-	-	-	KOG1646	[J]40S ribosomal protein S6
BnaA01G0059600ZS	3.55174	0.0001	15.116237542306793	2.24276614884595e-18	2.70863543527673e-17	up	UBP18	ubiquitin-specific protease 18	GO:0006511;GO:0004843;GO:0005829;GO:0046872;GO:0016579;GO:0005634;GO:0004197;GO:0016020	The chemical reactions and pathways resulting in the breakdown of a protein or peptide by hydrolysis of its peptide bonds, initiated by the covalent attachment of a ubiquitin group, or multiple ubiquitin groups, to the protein.;Catalysis of the thiol-dependent hydrolysis of a peptide bond formed by the C-terminal glycine of ubiquitin and another protein.;The part of the cytoplasm that does not co…	K11855	-	-	KOG1865	[O]Ubiquitin carboxyl-terminal hydrolase
BnaA01G0059700ZS	0.608206	0.08843533333333332	2.781865246406212	0.000532693784548892	0.00168416581242351	up	REM1	Transcriptional factor B3 family protein	GO:0005634;GO:0009908;GO:0003677	A membrane-bounded organelle of eukaryotic cells in which chromosomes are housed and replicated. In most cells, the nucleus contains all of the cell's chromosomes except the organellar chromosomes, and is the site of RNA synthesis and processing. In some species, or in specialized cell types, RNA metabolism or DNA replication may be absent.;The process whose specific outcome is the progression of…	-	-	-
BnaA01G0060000ZS	9.71254	3.2752486666666667	1.5682443391214436	7.36355553099643e-57	3.07295827492261e-55	up	CSLC5	Cellulose-synthase-like C5	GO:0016757;GO:0000139;GO:0048868;GO:0005794;GO:0042803;GO:0071555;GO:0016020;GO:0099402	Catalysis of the transfer of a glycosyl group from one compound (donor) to another (acceptor).;The lipid bilayer surrounding any of the compartments of the Golgi apparatus.;The process whose specific outcome is the progression of a pollen tube over time, from its initial formation to a mature structure.;A membrane-bound cytoplasmic organelle of the endomembrane system that further processes the c…	-	-	-
BnaA01G0060300ZS	7.8396870000000005	0.02854733333333333	8.101296258881183	3.20545162902787e-26	5.73599625668739e-25	up	WRKY11	WRKY DNA-binding protein 11	GO:0042742;GO:0009682;GO:0005634;GO:0043565;GO:2000022;GO:0003700;GO:0005516;GO:0000976;GO:0009617	Reactions triggered in response to the presence of a bacterium that act to protect the cell or organism.;A response to non-pathogenic bacteria that confers broad spectrum systemic resistance to disease that does not depend upon salicylic acid signaling.;A membrane-bounded organelle of eukaryotic cells in which chromosomes are housed and replicated. In most cells, the nucleus contains all of the c…	-	-	-
BnaA01G0060400ZS	2.43036	0.16329466666666667	3.8956210469954478	6.7172094616897e-35	1.62135694623137e-33	up	EXO70G1	exocyst subunit exo70 family protein G1	GO:0060178;GO:0000145;GO:0005886;GO:2000652;GO:0005829;GO:0005546;GO:0031410;GO:0005856;GO:0006887;GO:0010089;GO:0015031;GO:0048759;GO:0090059;GO:0009524;GO:0005576	Any process that modulates the localization of exocysts. An exocyst is a protein complex peripherally associated with the plasma membrane that determines where vesicles dock and fuse.;A protein complex peripherally associated with the plasma membrane that determines where vesicles dock and fuse. At least eight complex components are conserved between yeast and mammals.;The membrane surrounding a …	K07195	EXOC7, EXO70	ko04910 Insulin signaling pathway	KOG2344	[U]Exocyst component protein and related proteins
BnaA01G0060100ZS	8.738874666666666	1.4344663333333332	2.606933402439698	5.38784340533641e-154	9.20742029146453e-152	up	AT4G31570	nucleoporin	GO:0032588;GO:0009651;GO:0010555;GO:0010053;GO:0035864;GO:0006886;GO:0006623;GO:0070507;GO:0016020;GO:0006906;GO:0010015;GO:0022604;GO:0007034;GO:0010226	The lipid bilayer surrounding any of the compartments that make up the trans-Golgi network.;Any process that results in a change in state or activity of a cell or an organism (in terms of movement, secretion, enzyme production, gene expression, etc.) as a result of a stimulus indicating an increase or decrease in the concentration of salt (particularly but not exclusively sodium and chloride ions…	-	-	-
BnaA01G0062600ZS	3.2879946666666666	0.8515703333333332	1.949010363134257	1.00218909948806e-12	8.54623755909496e-12	up	AT4G31240	protein kinase C-like zinc finger protein	GO:0004791	Catalysis of the reaction: NADP(+) + thioredoxin = H(+) + NADPH + thioredoxin disulfide.	K17609	-	-	KOG2501	[R]Thioredoxin, nucleoredoxin and related proteins
BnaA01G0062300ZS	13.845601666666667	2.873908333333334	2.2683417968135537	7.6725637010672e-50	2.72878999434886e-48	up	PBA1	N-terminal nucleophile aminohydrolases (Ntn hydrolases) superfamily protein	GO:0004175;GO:0005737;GO:0019774;GO:0005634;GO:0010498;GO:0004298	Catalysis of the hydrolysis of internal, alpha-peptide bonds in a polypeptide chain.;The contents of a cell excluding the plasma membrane and nucleus, but including other subcellular structures.;The proteasome core subcomplex that constitutes the two inner rings of the proteasome core complex. An example of this component is found in Mus musculus.;A membrane-bounded organelle of eukaryotic cells …	K02738	PSMB6	ko03050 Proteasome	KOG0174	[O]20S proteasome, regulatory subunit beta type PSMB6/PSMB9/PRE3
BnaA01G0062400ZS	13.2309	0.0001	17.013552765633015	2.83227055789404e-16	3.01848329476088e-15	up	AT4G31290	ChaC-like family protein	GO:0006751;GO:0003839;GO:0005737	The chemical reactions and pathways resulting in the breakdown of glutathione, the tripeptide glutamylcysteinylglycine, which acts as a coenzyme for some enzymes and as an antioxidant in the protection of sulfhydryl groups in enzymes and other proteins.;Catalysis of the reaction: (5-L-glutamyl)-L-amino acid = 5-oxoproline + L-amino acid.;The contents of a cell excluding the plasma membrane and nu…	K22596	-	-	KOG3182	[P]Predicted cation transporter
BnaA01G0063100ZS	8.150279333333334	0.0001	16.314561885016946	4.40635791691905e-24	7.17497399063447e-23	up	AT4G31170	Protein kinase superfamily protein	GO:0045995;GO:0004712;GO:0004674;GO:0005524;GO:0010344;GO:0106310;GO:0005737;GO:0004672;GO:0004713;GO:0006468;GO:0007165	Any process that modulates the frequency, rate or extent of embryonic development.;Catalysis of the reactions: ATP + a protein serine = ADP + protein serine phosphate; ATP + a protein threonine = ADP + protein threonine phosphate; and ATP + a protein tyrosine = ADP + protein tyrosine phosphate.;Catalysis of the reactions: ATP + protein serine = ADP + protein serine phosphate, and ATP + protein th…	-	-	-	KOG0192	[T]Tyrosine kinase specific for activated (GTP-bound) p21cdc42Hs
BnaA01G0064300ZS	14.117698333333335	0.0001	17.107145373686354	4.11314653229441e-19	5.19420575481339e-18	up	NKS1	ubiquitin-associated protein (DUF1068)	GO:0016020	A lipid bilayer along with all the proteins and protein complexes embedded in it an attached to it.	-	-	-	KOG1823	[V]DRIM (Down-regulated in metastasis)-like proteins
BnaA01G0064000ZS	18.101219333333336	0.0001	17.46572735776202	3.73648929796191e-27	6.92933258113896e-26	up	AT4G31040	CemA-like proton extrusion protein-like protein	GO:0015078;GO:0009706;GO:1902600;GO:0009528	Enables the transfer of a proton from one side of a membrane to the other.;The inner, i.e. lumen-facing, lipid bilayer of the chloroplast envelope; also faces the chloroplast stroma.;NA;The inner, i.e. lumen-facing, lipid bilayer of the plastid envelope; also faces the plastid stroma.	-	-	-
BnaA01G0063900ZS	0.7061353333333334	0.0001	12.78572899226336	1.45538418985651e-09	9.71634896630741e-09	up	AT4G31050	Biotin/lipoate A/B protein ligase family	GO:0009507;GO:0005739;GO:0033819;GO:0005634;GO:0003677;GO:0003700;GO:0009249	A chlorophyll-containing plastid with thylakoids organized into grana and frets, or stroma thylakoids, and embedded in a stroma.;A semiautonomous, self replicating organelle that occurs in varying numbers, shapes, and sizes in the cytoplasm of virtually all eukaryotic cells. It is notably the site of tissue respiration.;Catalysis of the reaction: octanoyl-[acyl-carrier protein] + protein = protei…	K03801	lipB	ko00785 Lipoic acid metabolism	KOG0325	[CH]Lipoyltransferase
BnaA01G0063000ZS	17.191092333333334	0.11530099999999999	7.2201123818283275	6.63867052602975e-121	7.89216697648375e-119	up	AT4G31180	Class II aminoacyl-tRNA and biotin synthetases superfamily protein	GO:0005524;GO:0006422;GO:0005886;GO:0005783;GO:0005829;GO:0017101;GO:0046872;GO:0004815;GO:0003723;GO:0003677;GO:0050832	Binding to ATP, adenosine 5'-triphosphate, a universally important coenzyme and enzyme regulator.;The process of coupling aspartate to aspartyl-tRNA, catalyzed by aspartyl-tRNA synthetase. The aspartyl-tRNA synthetase is a class-II synthetase. The activated amino acid is transferred to the 3'-OH group of an aspartic acid accetping tRNA.;The membrane surrounding a cell that separates the cell from…	K22503	-	-
BnaA01G0064700ZS	2.0952983333333335	0.0001	14.354868052294186	4.56930780227236e-13	3.99110878405229e-12	up	LRL2	LJRHL1-like 2	GO:0006357;GO:0055046;GO:0048235;GO:0000978;GO:0005634;GO:0046983;GO:0080147;GO:0048767;GO:0048765;GO:0003700;GO:0000981;GO:0006355	Any process that modulates the frequency, rate or extent of transcription mediated by RNA polymerase II.;The process whose specific outcome is the progression of the pollen grain over time, from its formation as the microspore to the mature structure.;The process in which a relatively unspecialized cell acquires specialized features of a haploid sperm cell within the plant gametophyte.;Binding to…	-	-	-
BnaA01G0064900ZS	7.924226666666667	0.0001	16.273982527596	1.03255767734284e-16	1.12932072240199e-15	up	FAD6	fatty acid desaturase 6	GO:0016491;GO:0102844;GO:0006629;GO:0006636;GO:0102834;GO:0102873;GO:0102841;GO:0031969;GO:0102655;GO:0016020;GO:0102850;GO:0102838;GO:0102836	Catalysis of an oxidation-reduction (redox) reaction, a reversible chemical reaction in which the oxidation state of an atom or atoms within a molecule is altered. One substrate acts as a hydrogen or electron donor and becomes oxidized, while the other acts as hydrogen or electron acceptor and becomes reduced.;Catalysis of the reaction: 1-18:2-2-16:1-monogalactosyldiacylglycerol + O2 + a reduced …	K10255	FAD6, desA	ko02020 Two-component system
BnaA01G0065300ZS	10.609500666666666	0.0001	16.69499723222805	2.8536793418845e-16	3.04082554595789e-15	up	AT4G30900	DNAse I-like superfamily protein	-	-	-	-	-
BnaA01G0064800ZS	27.723558999999998	0.04813233333333333	9.1698903961921	5.60960991962519e-97	4.7752939635843e-95	up	SIP3	SOS3-interacting protein 3	GO:0009651;GO:0005524;GO:0005783;GO:0106310;GO:0010540;GO:0006468;GO:0042538;GO:0051592;GO:0009414;GO:0004674;GO:0007165	Any process that results in a change in state or activity of a cell or an organism (in terms of movement, secretion, enzyme production, gene expression, etc.) as a result of a stimulus indicating an increase or decrease in the concentration of salt (particularly but not exclusively sodium and chloride ions) in the environment.;Binding to ATP, adenosine 5'-triphosphate, a universally important coe…	-	-	-	KOG0583	[T]Serine/threonine protein kinase
BnaA01G0065400ZS	15.235525666666668	0.007432	11.00140115557629	9.63264630975332e-28	1.83057771419463e-26	up	UBP24	ubiquitin-specific protease 24	GO:0006511;GO:0004843;GO:0005829;GO:0016579;GO:0005634;GO:0004197	The chemical reactions and pathways resulting in the breakdown of a protein or peptide by hydrolysis of its peptide bonds, initiated by the covalent attachment of a ubiquitin group, or multiple ubiquitin groups, to the protein.;Catalysis of the thiol-dependent hydrolysis of a peptide bond formed by the C-terminal glycine of ubiquitin and another protein.;The part of the cytoplasm that does not co…	K11841	USP10, UBP3	ko04139 Regulation of mitophagy - yeast	KOG1870;KOG1871	[O]Ubiquitin C-terminal hydrolase;[O]Ubiquitin-specific protease
BnaA01G0060800ZS	10.612389333333333	0.0001	16.695389983778504	5.8444951448023e-19	7.30236071309177e-18	up	AT4G31460	Ribosomal L28 family	GO:0003735;GO:0005840;GO:0005762;GO:0006412;GO:1990904	The action of a molecule that contributes to the structural integrity of the ribosome.;An intracellular organelle, about 200 A in diameter, consisting of RNA and protein. It is the site of protein biosynthesis resulting from translation of messenger RNA (mRNA). It consists of two subunits, one large and one small, each containing only protein and RNA. Both the ribosome and its subunits are charac…	K02902	RP-L28, MRPL28, rpmB	ko03010 Ribosome	KOG3278	[J]Mitochondrial/chloroplast ribosomal protein L28
BnaA01G0060900ZS	14.685343333333334	0.011879	10.271747887896582	1.0332219881698e-21	1.4950879645496e-20	up	AT2G20620	-	-	-	-	-	-
BnaA01G0061100ZS	1.5295756666666664	0.0001	13.900843856974886	7.50134457829693e-13	6.45236455692265e-12	up	AT4G31440	transcriptional regulator of RNA polII, SAGA, subunit	GO:0005634;GO:0070461	A membrane-bounded organelle of eukaryotic cells in which chromosomes are housed and replicated. In most cells, the nucleus contains all of the cell's chromosomes except the organellar chromosomes, and is the site of RNA synthesis and processing. In some species, or in specialized cell types, RNA metabolism or DNA replication may be absent.;A histone acetyltransferase complex that acetylates nucl…	-	-	-
BnaA01G0061300ZS	13.2678	0.0001	17.017565621266996	1.16661008473161e-21	1.68311451165046e-20	up	AT4G31420	Zinc finger protein 622	GO:0003676;GO:0042273;GO:0005737;GO:0008270;GO:0030687	Binding to a nucleic acid.;A cellular process that results in the biosynthesis of constituent macromolecules, assembly, and arrangement of constituent parts of a large ribosomal subunit; includes transport to the sites of protein synthesis.;The contents of a cell excluding the plasma membrane and nucleus, but including other subcellular structures.;Binding to a zinc ion (Zn).;A preribosomal compl…	K14816	-	-	KOG2785	[R]C2H2-type Zn-finger protein
BnaA01G0061400ZS	3.7169259999999995	0.0001	15.18182234552804	8.37817491022661e-16	8.67474859646108e-15	up	AT4G31410	E3 ubiquitin-protein ligase, putative (DUF1644)	-	-	-	-	-
BnaA01G0061500ZS	10.352283666666667	0.008546666666666666	10.24229957821956	5.23467334942955e-33	1.19116699782608e-31	up	ACDO1	Protein kinase superfamily protein	GO:0080183;GO:0004674;GO:1904143;GO:0005886;GO:0009414;GO:0015996;GO:1902326;GO:0009637;GO:0010287;GO:1901562;GO:0005524;GO:0009507;GO:0010114;GO:0006995;GO:1902171;GO:0004672;GO:0080177;GO:0009767;GO:0106310;GO:0031540;GO:0010027;GO:0010109;GO:0006468	Any process that results in a change in state or activity of a cell or organism (in terms of movement, secretion, enzyme production, gene expression, etc.) as the result of a photooxidative stress, the light-dependent generation of active oxygen species. The process begins with detection of the stimulus and ends with a change in state or activity or the cell or organism.;Catalysis of the reaction…	-	-	-	KOG1235	[R]Predicted unusual protein kinase
BnaA01G0061600ZS	3.28561	0.0001	15.003871866554885	1.19978528251544e-10	8.77366307455973e-10	up	FLP1	flowering-promoting factor-like protein	GO:0009909;GO:0010228	Any process that modulates the frequency, rate or extent of flower development.;The process involved in transforming a meristem that produces vegetative structures, such as leaves, into a meristem that produces reproductive structures, such as a flower or an inflorescence.	-	-	-
BnaA01G0061700ZS	10.800994666666666	0.0001	16.720804651139492	4.03873900408296e-18	4.79548518502864e-17	up	AT4G31360	selenium binding protein	GO:0003723;GO:0005794	Binding to an RNA molecule or a portion thereof.;A membrane-bound cytoplasmic organelle of the endomembrane system that further processes the core oligosaccharides (e.g. N-glycans) added to proteins in the endoplasmic reticulum and packages them into membrane-bound vesicles. The Golgi apparatus operates at the intersection of the secretory, lysosomal, and endocytic pathways.	-	-	-
BnaA01G0061800ZS	10.217290666666665	0.0001	16.640653159952894	8.67054278061405e-22	1.25890461523882e-20	up	AT4G31350	Core-2/I-branching beta-1,6-N-acetylglucosaminyltransferase family protein	GO:0016757;GO:0000139;GO:0009664;GO:0030244;GO:0016020	Catalysis of the transfer of a glycosyl group from one compound (donor) to another (acceptor).;The lipid bilayer surrounding any of the compartments of the Golgi apparatus.;A process that results in the assembly and arrangement of constituent parts of the cellulose and pectin-containing cell wall, or in the disassembly of the cellulose and pectin-containing cell wall. This process is carried out …	-	-	-
BnaA01G0061900ZS	0.18786	0.0001	10.875442198972463	0.00617746317886418	0.0153984921605083	up	-	-	-	-	-	-	-
BnaA01G0060700ZS	8.314295333333334	1.0337413333333334	3.0077187608597074	4.227623417001e-111	4.45281439007608e-109	up	AT4G31480	Coatomer, beta subunit	GO:0000139;GO:0006891;GO:0030126;GO:0006886;GO:0005886;GO:0005198;GO:0009506;GO:0006888	The lipid bilayer surrounding any of the compartments of the Golgi apparatus.;The directed movement of substances within the Golgi, mediated by small transport vesicles. These either fuse with the cis-Golgi or with each other to form the membrane stacks known as the cis-Golgi reticulum (network).;One of two multimeric complexes that forms a membrane vesicle coat. The mammalian COPI subunits are c…	K17301	-	-	KOG1058	[U]Vesicle coat complex COPI, beta subunit
BnaA01G0061200ZS	8.450743666666666	0.5873596666666666	3.8467621984368203	2.81441522076745e-84	1.96712659760737e-82	up	AT4G31430	flocculation protein	GO:0005794;GO:0005768;GO:0005886;GO:0005637;GO:0071763;GO:0005802;GO:0005635	A membrane-bound cytoplasmic organelle of the endomembrane system that further processes the core oligosaccharides (e.g. N-glycans) added to proteins in the endoplasmic reticulum and packages them into membrane-bound vesicles. The Golgi apparatus operates at the intersection of the secretory, lysosomal, and endocytic pathways.;A vacuole to which materials ingested by endocytosis are delivered.;Th…	-	-	-
BnaA01G0062000ZS	19.455517666666665	8.397019666666667	1.212230095939107	9.2608653273124e-46	3.00163570971595e-44	up	AT4G31340	myosin heavy chain-like protein	GO:0016020	A lipid bilayer along with all the proteins and protein complexes embedded in it an attached to it.	-	-	-
BnaA01G0065900ZS	3.9129943333333337	0.32334766666666664	3.5971149161816576	2.0418537305018e-69	1.07613720474874e-67	up	AT4G30825	Tetratricopeptide repeat (TPR)-like superfamily protein	GO:0006357;GO:0005675;GO:0006281;GO:0003729;GO:0009570;GO:0003677;GO:0000079	Any process that modulates the frequency, rate or extent of transcription mediated by RNA polymerase II.;A complex that is capable of kinase activity directed towards the C-terminal Domain (CTD) of the largest subunit of RNA polymerase II and is essential for initiation at RNA polymerase II promoters in vitro. It is composed of the core TFIIH complex and the TFIIK complex.;The process of restorin…	-	-	-	KOG3800;KOG4197	[O]Predicted E3 ubiquitin ligase containing RING finger, subunit of transcription/repair factor TFIIH and CDK-activating kinase assembly factor;[R]FOG: PPR repeat
BnaA01G0066200ZS	3.977697333333334	0.0001	15.279645883898233	7.92627884746663e-20	1.03895808854511e-18	up	AT4G30780	ATP-dependent DNA helicase	-	-	-	-	-
BnaA01G0066000ZS	1.7370150000000002	0.030462666666666666	5.833424163064297	3.88319110752109e-16	4.10331263776193e-15	up	AT4G30790	autophagy-like protein	GO:0061709;GO:0000045;GO:0030242;GO:0042803;GO:0000422;GO:0006914;GO:0034727;GO:0031410;GO:0010150;GO:0001934;GO:0060090;GO:0015031;GO:0009506;GO:0019901;GO:1990316;GO:0005776;GO:0034045	The selective autohagy process in which parts of the endoplasmic reticulum are loaded into autophagosomes, delivered to the vacuole, and degraded in response to changing cellular conditions.;The formation of a double membrane-bounded structure, the autophagosome, that occurs when a specialized membrane sac, called the isolation membrane, starts to enclose a portion of the cytoplasm.;The process i…	K08330	ATG11	ko04139 Regulation of mitophagy - yeast;ko04140 Regulation of autophagy
BnaA01G0066700ZS	4.036428666666667	0.005639333333333333	9.48333905950452	2.82740059080258e-13	2.50515388445226e-12	up	eIFiso4G2	MIF4G domain-containing protein / MA3 domain-containing protein	GO:0003729;GO:0003723;GO:0016281;GO:0003743	Binding to messenger RNA (mRNA), an intermediate molecule between DNA and protein. mRNA includes UTR and coding sequences, but does not contain introns.;Binding to an RNA molecule or a portion thereof.;The eukaryotic translation initiation factor 4F complex is composed of eIF4E, eIF4A and eIF4G; it is involved in the recognition of the mRNA cap, ATP-dependent unwinding of the 5'-terminal secondar…	-	-	-	KOG0401	[J]Translation initiation factor 4F, ribosome/mRNA-bridging subunit (eIF-4G)
BnaA01G0067200ZS	9.563981666666665	0.0070086666666666665	10.414255638100984	1.47189383259298e-21	2.11374467887727e-20	up	eIFiso4G2	MIF4G domain-containing protein / MA3 domain-containing protein	GO:0003729;GO:0016281;GO:0003743	Binding to messenger RNA (mRNA), an intermediate molecule between DNA and protein. mRNA includes UTR and coding sequences, but does not contain introns.;The eukaryotic translation initiation factor 4F complex is composed of eIF4E, eIF4A and eIF4G; it is involved in the recognition of the mRNA cap, ATP-dependent unwinding of the 5'-terminal secondary structure and recruitment of the mRNA to the ri…	-	-	-	KOG0401	[J]Translation initiation factor 4F, ribosome/mRNA-bridging subunit (eIF-4G)
BnaA01G0067400ZS	53.61166633333334	0.06566766666666667	9.673148067992223	4.97634295128096e-47	1.65451301128751e-45	up	AT5G03480	RNA-binding (RRM/RBD/RNP motifs) family protein	-	-	-	-	-
BnaA01G0069700ZS	2.007235666666667	0.0023853333333333335	9.716803409398164	9.4396328490432e-13	8.05976745768231e-12	up	AT4G30400	RING/U-box superfamily protein	GO:0005886;GO:0016740;GO:0046872;GO:0016020;GO:0016567	The membrane surrounding a cell that separates the cell from its external environment. It consists of a phospholipid bilayer and associated proteins.;Catalysis of the transfer of a group, e.g. a methyl group, glycosyl group, acyl group, phosphorus-containing, or other groups, from one compound (generally regarded as the donor) to another compound (generally regarded as the acceptor). Transferase …	-	-	-	KOG0800	[O]FOG: Predicted E3 ubiquitin ligase
BnaA01G0069200ZS	10.598655666666668	0.039363333333333334	8.072813174674595	1.95544353986691e-41	5.69285579449242e-40	up	GAE1	UDP-D-glucuronate 4-epimerase 1	GO:0050829;GO:0005794;GO:0005768;GO:0033481;GO:0005975;GO:0071456;GO:0005802;GO:0000138;GO:0016020;GO:0050832;GO:0032580;GO:0050378	Reactions triggered in response to the presence of a Gram-negative bacterium that act to protect the cell or organism.;A membrane-bound cytoplasmic organelle of the endomembrane system that further processes the core oligosaccharides (e.g. N-glycans) added to proteins in the endoplasmic reticulum and packages them into membrane-bound vesicles. The Golgi apparatus operates at the intersection of t…	K08679	E5.1.3.6	ko00520 Amino sugar and nucleotide sugar metabolism;ko00500 Starch and sucrose metabolism	KOG1371	[M]UDP-glucose 4-epimerase/UDP-sulfoquinovose synthase
BnaA01G0068300ZS	25.0289	0.781	5.002130545981176	9.89709271449077e-243	4.00316903363577e-240	up	AT4G30600	signal recognition particle receptor alpha subunit family protein	GO:0005789;GO:0005525;GO:0005047;GO:0045047;GO:0005785;GO:0006614;GO:0003924	The lipid bilayer surrounding the endoplasmic reticulum.;Binding to GTP, guanosine triphosphate.;Binding to a signal recognition particle.;The process of directing proteins towards the endoplasmic reticulum (ER) using signals contained within the protein. One common mechanism uses a 16- to 30-residue signal sequence, typically located at the N-terminus of the protein and containing positively cha…	K13431	SRPR	ko03060 Protein export	KOG0781	[U]Signal recognition particle receptor, alpha subunit
BnaA01G0070000ZS	5.332892333333334	0.007363666666666667	9.500278164910712	4.09126010953055e-28	7.92255714751217e-27	up	CNGC17	cyclic nucleotide-gated channel 17	GO:0030552;GO:0005886;GO:0005249;GO:0005216;GO:0016020;GO:0005516;GO:0030553	Binding to cAMP, the nucleotide cyclic AMP (adenosine 3',5'-cyclophosphate).;The membrane surrounding a cell that separates the cell from its external environment. It consists of a phospholipid bilayer and associated proteins.;Enables the transmembrane transfer of a potassium ion by a voltage-gated channel. A voltage-gated channel is a channel whose open state is dependent on the voltage across t…	K05391	CNGF	ko04626 Plant-pathogen interaction	KOG0498	[PT]K+-channel ERG and related proteins, contain PAS/PAC sensor domain
BnaA01G0070100ZS	3.1828593333333335	0.004926666666666667	9.335495819397273	3.53539512994497e-19	4.48282331474028e-18	up	AT4G30350	Double Clp-N motif-containing P-loop nucleoside triphosphate hydrolases superfamily protein	GO:1902347;GO:0007623	NA;Any biological process in an organism that recurs with a regularity of approximately 24 hours.	-	-	-	KOG1051	[O]Chaperone HSP104 and related ATP-dependent Clp proteases
BnaA01G0071900ZS	12.695848666666668	0.0001	16.953997311034552	3.04038802080033e-22	4.53880331814475e-21	up	VLN4	villin 4	GO:0007015;GO:0051764;GO:0005886;GO:0051693;GO:0005829;GO:0051014;GO:0005856;GO:0003729;GO:0030042;GO:0048767;GO:0051015;GO:0099636	A process that is carried out at the cellular level which results in the assembly, arrangement of constituent parts, or disassembly of cytoskeletal structures comprising actin filaments. Includes processes that control the spatial distribution of actin filaments, such as organizing filaments into meshworks, bundles, or other structures, as by cross-linking.;The process in which two or more actin …	-	-	-	KOG0443	[Z]Actin regulatory proteins (gelsolin/villin family)
BnaA01G0072900ZS	13.319793333333331	0.0001	17.02321217251504	1.49174987451686e-28	2.93781464051712e-27	up	AT4G30020	PA-domain containing subtilase family protein	GO:0006508;GO:0005576;GO:0016020;GO:0004252	The hydrolysis of proteins into smaller polypeptides and/or amino acids by cleavage of their peptide bonds.;The space external to the outermost structure of a cell. For cells without external protective or external encapsulating structures this refers to space outside of the plasma membrane. This term covers the host cell environment outside an intracellular parasite.;A lipid bilayer along with a…	-	-	-
BnaA01G0071600ZS	45.01980699999999	0.09166866666666668	8.939915467188138	4.2164830310346e-274	2.32440427864865e-271	up	HA2	H[+]-ATPase 2	GO:0016020;GO:0005524;GO:0051453;GO:0008553;GO:0005886;GO:0000287;GO:1902600;GO:0120029;GO:0016887	A lipid bilayer along with all the proteins and protein complexes embedded in it an attached to it.;Binding to ATP, adenosine 5'-triphosphate, a universally important coenzyme and enzyme regulator.;Any process that modulates the internal pH of a cell, measured by the concentration of the hydrogen ion.;Enables the transfer of protons from one side of a membrane to the other according to the reacti…	K01535	PMA1, PMA2	ko00190 Oxidative phosphorylation	KOG0205	[P]Plasma membrane H+-transporting ATPase
BnaA01G0073600ZS	6.662916666666667	0.0001	16.023866229430666	1.07452341709671e-24	1.79807092343892e-23	up	AT4G29950	Ypt/Rab-GAP domain of gyp1p superfamily protein	GO:1905394;GO:0044877;GO:0042147;GO:0043231;GO:0035612;GO:0005096;GO:0010008;GO:0005829;GO:0016236;GO:0030904;GO:0042594;GO:1990316;GO:0005794;GO:0006914;GO:0090630;GO:0002092;GO:0015031;GO:0030122;GO:0005776	NA;Binding to a macromolecular complex.;The directed movement of membrane-bounded vesicles from endosomes back to the trans-Golgi network where they are recycled for further rounds of transport.;Organized structure of distinctive morphology and function, bounded by a single or double lipid bilayer membrane and occurring within the cell. Includes the nucleus, mitochondria, plastids, vacuoles, and …	K18469	-	-	KOG1091	[U]Ypt/Rab-specific GTPase-activating protein GYP6
BnaA01G0074200ZS	0.9779623333333333	0.076717	3.672160689862046	0.00435669720858739	0.0112730241156563	up	-	-	-	-	-	-	-
BnaA01G0074300ZS	13.8711	0.036138333333333335	8.584332248567897	8.08438018498395e-33	1.82384150595692e-31	up	AT5G18040	target of trans acting-siR480/255 protein	GO:0006979;GO:0009409;GO:0005737;GO:0009408;GO:0005634;GO:0010286	Any process that results in a change in state or activity of a cell or an organism (in terms of movement, secretion, enzyme production, gene expression, etc.) as a result of oxidative stress, a state often resulting from exposure to high levels of reactive oxygen species, e.g. superoxide anions, hydrogen peroxide (H2O2), and hydroxyl radicals.;Any process that results in a change in state or acti…	-	-	-
BnaA01G0075500ZS	14.210323666666667	0.02923933333333333	8.92481328195997	1.71320365608686e-47	5.78032884102316e-46	up	MKK2	MAP kinase kinase 2	GO:0004708;GO:0045087;GO:0009651;GO:0009875;GO:0004674;GO:0005524;GO:0009409;GO:0005886;GO:0106310;GO:0005737;GO:0004713;GO:0009631;GO:0060918;GO:0098542;GO:0006468;GO:0010051	Catalysis of the concomitant phosphorylation of threonine (T) and tyrosine (Y) residues in a Thr-Glu-Tyr (TEY) thiolester sequence in a MAP kinase (MAPK) substrate.;Innate immune responses are defense responses mediated by germline encoded components that directly recognize components of potential pathogens.;Any process that results in a change in state or activity of a cell or an organism (in te…	K20603	MKK2	ko04016 MAPK signaling pathway - plant	KOG0581	[T]Mitogen-activated protein kinase kinase (MAP2K)
BnaA01G0075800ZS	3.17629	0.008849333333333332	8.487559512471467	1.43607831905943e-16	1.55695488748525e-15	up	AT4G29780	nuclease	GO:0000118;GO:0004518;GO:0046872	A protein complex that possesses histone deacetylase activity.;Catalysis of the hydrolysis of ester linkages within nucleic acids.;Binding to a metal ion.	K23222	-	-	KOG4585	[L]Predicted transposase
BnaA01G0074000ZS	0.27755033333333334	0.004123666666666667	6.072677897221344	5.03349144915234e-09	3.20576143659468e-08	up	AT4G29920	Double Clp-N motif-containing P-loop nucleoside triphosphate hydrolases superfamily protein	GO:0009651;GO:0000166;GO:0006508;GO:0005634;GO:0016787;GO:0010233;GO:0033500;GO:0042631;GO:0008234	Any process that results in a change in state or activity of a cell or an organism (in terms of movement, secretion, enzyme production, gene expression, etc.) as a result of a stimulus indicating an increase or decrease in the concentration of salt (particularly but not exclusively sodium and chloride ions) in the environment.;Binding to a nucleotide, any compound consisting of a nucleoside that …	-	-	-	KOG0204;KOG1051	[P]Calcium transporting ATPase;[O]Chaperone HSP104 and related ATP-dependent Clp proteases
BnaA01G0076500ZS	7.751954333333333	0.012028000000000002	9.332019488629637	2.65285906705041e-28	5.17231851815074e-27	up	AT4G29680	Alkaline-phosphatase-like family protein	GO:0003676;GO:0090729;GO:0046872;GO:0016020;GO:0005576;GO:0043262	Binding to a nucleic acid.;Interacting selectively with one or more biological molecules in another (target) organism, initiating pathogenesis (leading to an abnormal, generally detrimental state) in the target organism. The activity should refer to an evolved function of the active gene product, i.e. one that was selected for. Examples include the activity of botulinum toxin, and snake venom.;Bi…	-	-	-	KOG2645	[R]Type I phosphodiesterase/nucleotide pyrophosphatase
BnaA01G0077200ZS	34.50345333333333	0.0001	18.396381237995595	3.25624433887046e-22	4.8525636422971e-21	up	AT4G29480	Mitochondrial ATP synthase subunit G protein	GO:0015078;GO:0000276;GO:0015986	Enables the transfer of a proton from one side of a membrane to the other.;All non-F1 subunits of the mitochondrial hydrogen-transporting ATP synthase, including integral and peripheral mitochondrial inner membrane proteins.;The transport of protons across a membrane to generate an electrochemical gradient (proton-motive force) that powers ATP synthesis.	K02140	ATPeFG, ATP5L, ATP20	ko00190 Oxidative phosphorylation
BnaA01G0077000ZS	27.4708	0.0001	18.06754081735293	1.15393904058341e-28	2.28703424172687e-27	up	PRMT11	arginine methyltransferase 11	GO:0016274;GO:0005737;GO:0018216;GO:0006325;GO:0005634;GO:0035242	Catalysis of the reaction: S-adenosyl-L-methionine + (protein)-arginine = S-adenosyl-L-homocysteine + (protein)-N-methyl-arginine.;The contents of a cell excluding the plasma membrane and nucleus, but including other subcellular structures.;The addition of a methyl group to an arginine residue in a protein.;Any process that results in the specification, formation or maintenance of the physical st…	K11434	PRMT1	ko04068 FoxO signaling pathway;ko04922 Glucagon signaling pathway	KOG1499	[OKT]Protein arginine N-methyltransferase PRMT1 and related enzymes
BnaA01G0077100ZS	17.012399666666667	0.0001	17.37622712766767	1.23678714142587e-26	2.25028103876625e-25	up	AT4G29490	Metallopeptidase M24 family protein	GO:0043069;GO:0070006;GO:0102009;GO:0070062;GO:0006508;GO:0006520;GO:0030145;GO:0008233;GO:0030574;GO:0004181	Any process that stops, prevents, or reduces the frequency, rate or extent of programmed cell death, cell death resulting from activation of endogenous cellular processes.;Catalysis of the hydrolysis of a single N-terminal amino acid residue from a polypeptide chain by a mechanism in which water acts as a nucleophile, one or two metal ions hold the water molecule in place, and charged amino acid …	K14213	-	-	KOG2737	[R]Putative metallopeptidase
BnaA01G0077700ZS	6.866340666666666	0.005835666666666667	10.200428242757955	1.67077916688819e-24	2.7720740658004e-23	up	AT4G29440	Regulator of Vps4 activity in the MVB pathway protein	GO:0045862;GO:0019904;GO:0044877;GO:0042802;GO:0043231;GO:0070062;GO:0008104;GO:0090543;GO:0031410;GO:0005829;GO:0009838;GO:0005635;GO:0005813;GO:0048668;GO:0045184;GO:0048672;GO:0005793;GO:0061640;GO:0051301;GO:0030496;GO:0000785;GO:0019076;GO:0090541;GO:0015031;GO:0046745	Any process that activates or increases the frequency, rate or extent of the hydrolysis of a peptide bond or bonds within a protein.;Binding to a specific domain of a protein.;Binding to a macromolecular complex.;Binding to an identical protein or proteins.;Organized structure of distinctive morphology and function, bounded by a single or double lipid bilayer membrane and occurring within the cel…	K19476	IST1	ko04144 Endocytosis	KOG2027	[Z]Spindle pole body protein
BnaA01G0079000ZS	122.26047766666666	0.156148	9.612828302521288	2.37385752426073e-73	1.36018255478534e-71	up	PRF1	profilin 1	GO:0005886;GO:0009826;GO:0006952;GO:0005819;GO:0005829;GO:0005737;GO:0005739;GO:0005634;GO:0009506;GO:0048527;GO:0005938;GO:0008154;GO:0048366;GO:0005730;GO:0010229;GO:0009524;GO:0042989;GO:0003785;GO:0005856	The membrane surrounding a cell that separates the cell from its external environment. It consists of a phospholipid bilayer and associated proteins.;The process in which a cell irreversibly increases in size in one [spatial] dimension or along one axis, resulting in the morphogenesis of the cell.;Reactions, triggered in response to the presence of a foreign body or the occurrence of an injury, w…	-	-	-	KOG1755	[Z]Profilin
BnaA01G0078900ZS	4.686346666666666	0.0001	15.516176059269489	1.65022024128995e-20	2.23773269259784e-19	up	AT4G29360	O-Glycosyl hydrolases family 17 protein	GO:0042973;GO:0005886;GO:0005975;GO:0098552;GO:0006952;GO:0071555;GO:0005576	Catalysis of the hydrolysis of (1->3)-beta-D-glucosidic linkages in (1->3)-beta-D-glucans.;The membrane surrounding a cell that separates the cell from its external environment. It consists of a phospholipid bilayer and associated proteins.;The chemical reactions and pathways involving carbohydrates, any of a group of organic compounds based of the general formula Cx(H2O)y. Includes the formation…	-	-	-
BnaA01G0079200ZS	17.93057333333333	0.009689	10.85378622590849	2.08557650272918e-18	2.52325226543467e-17	up	DER1	DERLIN-1	GO:0051787;GO:0030968;GO:1990381;GO:0005789;GO:0000839;GO:0005886;GO:0030433;GO:0006950	Binding to a misfolded protein.;The series of molecular signals generated as a consequence of the presence of unfolded proteins in the endoplasmic reticulum (ER) or other ER-related stress; results in changes in the regulation of transcription and translation.;NA;The lipid bilayer surrounding the endoplasmic reticulum.;A multiprotein complex that recognizes and ubiquitinates proteins with misfold…	K13989	DERL2_3	ko04141 Protein processing in endoplasmic reticulum	KOG0858	[S]Predicted membrane protein
BnaA01G0078200ZS	5.99731	0.021097666666666667	8.151087805694345	1.84881230565466e-76	1.12939466289219e-74	up	VPS15	protein kinase family protein / WD-40 repeat family protein	GO:0048015;GO:0004674;GO:0006623;GO:0005770;GO:0030242;GO:0009846;GO:0034271;GO:0045324;GO:0010008;GO:0005737;GO:0016236;GO:0009555;GO:0005942;GO:0005794;GO:0005524;GO:0106310;GO:0034272;GO:0080008;GO:0071561;GO:0006468	A series of molecular signals in which a cell uses a phosphatidylinositol-mediated signaling to convert a signal into a response. Phosphatidylinositols include phosphatidylinositol (PtdIns) and its phosphorylated derivatives.;Catalysis of the reactions: ATP + protein serine = ADP + protein serine phosphate, and ATP + protein threonine = ADP + protein threonine phosphate.;The process of directing …	K08333	PIK3R4, VPS15	ko04140 Regulation of autophagy	KOG1240	[T]Protein kinase containing WD40 repeats
BnaA01G0079400ZS	1.1970750000000001	0.26768433333333336	2.1609089334180047	9.12893750213034e-10	6.21478718088959e-09	up	NAC075	NAC domain containing protein 75	GO:0000976;GO:0045893;GO:0005634;GO:0071555;GO:0003677;GO:0003700;GO:1905177;GO:0006355;GO:0010321	Binding to a specific sequence of DNA that is part of a regulatory region that controls transcription of that section of the DNA. The transcribed region might be described as a gene, cistron, or operon.;Any process that activates or increases the frequency, rate or extent of cellular DNA-templated transcription.;A membrane-bounded organelle of eukaryotic cells in which chromosomes are housed and …	-	-	-
BnaA01G0079300ZS	2.24236	0.020108333333333332	6.801083811378562	9.83945655527677e-14	8.98471455716075e-13	up	AT4G29310	DUF1005 family protein (DUF1005)	GO:0003993	Catalysis of the reaction: an orthophosphoric monoester + H2O = an alcohol + phosphate, with an acid pH optimum.	-	-	-
BnaA01G0055300ZS	12.639233666666668	0.015546666666666667	9.667087990516848	2.25786422086502e-26	4.07124306372119e-25	up	AT4G32295	histone acetyltransferase	GO:0005634;GO:0003712;GO:0006355	A membrane-bounded organelle of eukaryotic cells in which chromosomes are housed and replicated. In most cells, the nucleus contains all of the cell's chromosomes except the organellar chromosomes, and is the site of RNA synthesis and processing. In some species, or in specialized cell types, RNA metabolism or DNA replication may be absent.;A transcription regulator activity that modulates the tr…	-	-	-
BnaA01G0055500ZS	22.06293666666667	0.0001	17.751265306728857	1.24877430433571e-30	2.64198282641523e-29	up	AT4G32285	ENTH/ANTH/VHS superfamily protein	GO:0005545;GO:0048268;GO:0000149;GO:0005794;GO:0005886;GO:0072583;GO:0005829;GO:0006900;GO:0009504;GO:0005546;GO:0005634;GO:0005905;GO:0030136;GO:0032050	Binding to a phosphatidylinositol, a glycophospholipid with its sn-glycerol 3-phosphate residue is esterified to the 1-hydroxyl group of 1D-myo-inositol.;The process that results in the assembly of clathrin triskelia into the ordered structure known as a clathrin cage.;Binding to a SNARE (soluble N-ethylmaleimide-sensitive factor attached protein receptor) protein.;A membrane-bound cytoplasmic or…	-	-	-	KOG0251	[TU]Clathrin assembly protein AP180 and related proteins, contain ENTH domain
BnaA01G0055600ZS	7.380379666666666	0.0001	16.171407413874178	2.6545730954211e-17	2.99981241665896e-16	up	IAA29	indole-3-acetic acid inducible 29	GO:0009733;GO:0009734;GO:0010583;GO:0010114;GO:0009635;GO:0005634;GO:0010218;GO:0003700;GO:0006355	Any process that results in a change in state or activity of a cell or an organism (in terms of movement, secretion, enzyme production, gene expression, etc.) as a result of an auxin stimulus.;A series of molecular signals generated by the binding of the plant hormone auxin to a receptor, and ending with modulation of a downstream cellular process, e.g. transcription.;Any process that results in …	K14484	IAA	ko04075 Plant hormone signal transduction
BnaA01G0055900ZS	8.124033333333333	0.0001	16.30990853864881	5.03599733499731e-26	8.94609329075913e-25	up	PANK2	pantothenate kinase 2	GO:0004594;GO:0005524;GO:0015937;GO:0016310;GO:0005829;GO:0046872;GO:0005634;GO:0016787	Catalysis of the reaction: ATP + pantothenate = ADP + D-4'-phosphopantothenate.;Binding to ATP, adenosine 5'-triphosphate, a universally important coenzyme and enzyme regulator.;The chemical reactions and pathways resulting in the formation of coenzyme A, 3'-phosphoadenosine-(5')diphospho(4')pantatheine, an acyl carrier in many acylation and acyl-transfer reactions in which the intermediate is a …	K09680	coaW	ko00770 Pantothenate and CoA biosynthesis	KOG2201;KOG4584	[H]Pantothenate kinase PanK and related proteins;[R]Uncharacterized conserved protein
BnaA01G0056000ZS	13.379738333333334	0.12220500000000001	6.77460277731318	8.9142062590166e-155	1.53875857890807e-152	up	AT4G32160	Phox (PX) domain-containing protein	GO:0005768;GO:0010008;GO:0005829;GO:0005737;GO:0015031;GO:0035091;GO:0016020	A vacuole to which materials ingested by endocytosis are delivered.;The lipid bilayer surrounding an endosome.;The part of the cytoplasm that does not contain organelles but which does contain other particulate matter, such as protein complexes.;The contents of a cell excluding the plasma membrane and nucleus, but including other subcellular structures.;The directed movement of proteins into, out…	-	-	-
BnaA01G0056100ZS	4.719793333333334	0.0001	15.526436068902932	1.3524847297085e-16	1.46865446653986e-15	up	VAMP711	vesicle-associated membrane protein 711	GO:0010118;GO:0061025;GO:0009651;GO:0005774;GO:0005886;GO:0009737;GO:0005737;GO:0000325;GO:0015031;GO:0016020;GO:0016192	The process of opening or closing of stomata, which is directly related to the stomatal conductance (measuring rate of passage of either water vapor or carbon dioxide (CO2) through stomata).;The membrane organization process that joins two lipid bilayers to form a single membrane.;Any process that results in a change in state or activity of a cell or an organism (in terms of movement, secretion, …	K08515	VAMP7	ko04130 SNARE interactions in vesicular transport	KOG0859	[U]Synaptobrevin/VAMP-like protein
BnaA01G0057500ZS	0.4912533333333333	0.0001	12.262251481279447	1.24040467697022e-05	5.29873406472025e-05	up	AT2G20620	-	-	-	-	-	-
BnaA01G0057600ZS	18.419049666666666	0.0001	17.49083910174249	9.18885965431411e-23	1.40519659818781e-21	up	AT4G31890	ARM repeat superfamily protein	-	-	-	-	-	KOG0167	[S]FOG: Armadillo/beta-catenin-like repeats
BnaA01G0057700ZS	12.905933666666668	0.2717216666666667	5.569761096865579	1.18081429853198e-172	2.49126305570217e-170	up	AT4G31880	transcriptional regulator	GO:0009556;GO:0035825;GO:0006310;GO:0051301;GO:0000785;GO:0006281;GO:0005634;GO:0007064	The process in which the microsporocyte undergoes meiosis, giving rise to four haploid microspores.;A DNA recombination process that results in the exchange of an equal amount of genetic material between highly homologous DNA molecules.;Any process in which a new genotype is formed by reassortment of genes resulting in gene combinations different from those that were present in the parents. In eu…	-	-	-	KOG1525	[D]Sister chromatid cohesion complex Cohesin, subunit PDS5
BnaA01G0055700ZS	326.758	0.06494566666666667	12.29670227797728	5.31401940900052e-94	4.29374024516606e-92	up	PDE334	ATPase, F0 complex, subunit B/B', bacterial/chloroplast	GO:0005524;GO:0009535;GO:0009536;GO:0045263;GO:0015078;GO:0015986	Binding to ATP, adenosine 5'-triphosphate, a universally important coenzyme and enzyme regulator.;The pigmented membrane of a chloroplast thylakoid. An example of this component is found in Arabidopsis thaliana.;Any member of a family of organelles found in the cytoplasm of plants and some protists, which are membrane-bounded and contain DNA. Plant plastids develop from a common type, the proplas…	K02109	ATPF0B, atpF	ko00190 Oxidative phosphorylation;ko00195 Photosynthesis
BnaA01G0055800ZS	27.758759333333334	0.006219333333333334	12.12389552585261	2.32089901246278e-33	5.33455594468453e-32	up	AT4G32190	Myosin heavy chain-related protein	-	-	-	-	-
BnaA01G0056500ZS	6.606478333333333	2.9836139999999998	1.1468205283910369	3.97747688714822e-33	9.07807637979269e-32	up	Phox4	Octicosapeptide/Phox/Bem1p (PB1) domain-containing protein / tetratricopeptide repeat (TPR)-containing protein	GO:0000325	A closed structure that is completely surrounded by a unit membrane, contains liquid, and retains the same shape regardless of cell cycle phase. An example of this structure is found in Arabidopsis thaliana.	-	-	-	KOG4151	[ODR]Myosin assembly protein/sexual cycle protein and related proteins
BnaA01G0079500ZS	26.74850066666667	0.0001	18.029098500852015	2.23474272101876e-29	4.53025824972359e-28	up	PFK1	phosphofructokinase 1	GO:0005524;GO:0005886;GO:0005829;GO:0005737;GO:0046872;GO:0003872;GO:0006002;GO:0006096	Binding to ATP, adenosine 5'-triphosphate, a universally important coenzyme and enzyme regulator.;The membrane surrounding a cell that separates the cell from its external environment. It consists of a phospholipid bilayer and associated proteins.;The part of the cytoplasm that does not contain organelles but which does contain other particulate matter, such as protein complexes.;The contents of …	-	-	-	KOG2440	[G]Pyrophosphate-dependent phosphofructo-1-kinase
BnaA01G0079600ZS	2.3048173333333337	0.0001	14.492364794960292	1.82041265407225e-17	2.07951115966606e-16	up	GGT4	gamma-glutamyl transpeptidase 4	GO:0006805;GO:0016756;GO:0005774;GO:0009636;GO:0005886;GO:0016746;GO:0102953;GO:0006751;GO:0103068;GO:0005773;GO:0036374	The chemical reactions and pathways involving a xenobiotic compound, a compound foreign to the organim exposed to it. It may be synthesized by another organism (like ampicilin) or it can be a synthetic chemical.;Catalysis of the reaction: glutathione + Glu(-Cys)(n)-Gly = Gly + Glu(-Cys)(n+1)-Gly.;The lipid bilayer surrounding the vacuole and separating its contents from the cytoplasm of the cell.…	K18592	GGT1_5, CD224	ko00590 Arachidonic acid metabolism;ko00480 Glutathione metabolism;ko00460 Cyanoamino acid metabolism;ko00430 Taurine and hypotaurine metabolism	KOG2410	[E]Gamma-glutamyltransferase
BnaA01G0079800ZS	0.983265	0.0001	13.26336457474006	1.64023184243809e-09	1.0904622452202e-08	up	AT4G34400	AP2/B3-like transcriptional factor family protein	GO:0005634;GO:0003677	A membrane-bounded organelle of eukaryotic cells in which chromosomes are housed and replicated. In most cells, the nucleus contains all of the cell's chromosomes except the organellar chromosomes, and is the site of RNA synthesis and processing. In some species, or in specialized cell types, RNA metabolism or DNA replication may be absent.;Any molecular function by which a gene product interacts…	-	-	-
BnaA01G0079900ZS	22.956464333333333	0.0001	17.808540935197986	5.03043258421841e-19	6.31989119940118e-18	up	SNF7.2	SNF7 family protein	GO:0005771;GO:0000815;GO:0005768;GO:0006900;GO:0032511;GO:0015031;GO:0009898;GO:0007034	A type of endosome in which regions of the limiting endosomal membrane invaginate to form internal vesicles; membrane proteins that enter the internal vesicles are sequestered from the cytoplasm.;An endosomal sorting complex required for transport. Consists of two soluble subcomplexes of highly charged coiled-coil proteins and is required for sorting and/or concentration of multivesicular body (M…	K12194	CHMP4, SNF7, VPS32	ko04144 Endocytosis	KOG1656	[U]Protein involved in glucose derepression and pre-vacuolar endosome protein sorting
BnaA01G0079700ZS	83.02445966666666	0.08457833333333332	9.939032581707142	1.30664322717999e-150	2.17319248370663e-148	up	OZF2	Zinc finger C-x8-C-x5-C-x3-H type family protein	GO:0005886;GO:0046872;GO:0003677;GO:0003700;GO:0006355	The membrane surrounding a cell that separates the cell from its external environment. It consists of a phospholipid bilayer and associated proteins.;Binding to a metal ion.;Any molecular function by which a gene product interacts selectively and non-covalently with DNA (deoxyribonucleic acid).;A transcription regulator activity that modulates transcription of gene sets via selective and non-cova…	-	-	-	KOG1595	[R]CCCH-type Zn-finger protein
BnaA01G0080100ZS	8.523864333333334	1.1785813333333335	2.8544563095092594	5.72478020317964e-102	5.26687483645694e-100	up	AT4G29100	basic helix-loop-helix (bHLH) DNA-binding superfamily protein	GO:0006357;GO:0009737;GO:0000978;GO:0005634;GO:0046983;GO:0003700;GO:0000981;GO:0006355	Any process that modulates the frequency, rate or extent of transcription mediated by RNA polymerase II.;Any process that results in a change in state or activity of a cell or an organism (in terms of movement, secretion, enzyme production, gene expression, etc.) as a result of an abscisic acid stimulus.;Binding to a specific upstream regulatory DNA sequence (transcription factor recognition sequ…	-	-	-
BnaA01G0080800ZS	32.35646166666666	0.016174333333333332	10.966131886411372	1.4272723586971e-39	3.94039000902495e-38	up	RPT2a	regulatory particle AAA-ATPase 2A	GO:0036402;GO:0005886;GO:0035266;GO:0007292;GO:0051788;GO:0048364;GO:0045087;GO:0048827;GO:0090351;GO:0009933;GO:0048232;GO:0043248;GO:0005737;GO:0005634;GO:0009965;GO:0010015;GO:0000502;GO:0010311;GO:0008540;GO:0005524;GO:0010078;GO:0009408;GO:0043161;GO:0016887;GO:0000932;GO:0048367;GO:0048829	Catalysis of the reaction: ATP + H2O = ADP + phosphate, which promotes unfolding of protein substrates, and channel opening of the core proteasome.;The membrane surrounding a cell that separates the cell from its external environment. It consists of a phospholipid bilayer and associated proteins.;The increase in size or mass of a meristem, a region of tissue in a plant that is composed of one or …	-	-	-	KOG0726	[O]26S proteasome regulatory complex, ATPase RPT2
BnaA01G0080400ZS	86.2603	0.02102966666666667	12.002054517107013	4.4509820175066e-20	5.90673224171421e-19	up	emb2726	elongation factor Ts family protein	GO:0003746;GO:0005759;GO:0005886;GO:0003729;GO:0009941;GO:0004623;GO:0006422;GO:0005739;GO:0004815;GO:0050482;GO:0009507;GO:0005524;GO:0006644;GO:0003677;GO:0009507;GO:0061770;GO:0043253;GO:0070125;GO:0009570;GO:1905538	Functions in chain elongation during polypeptide synthesis at the ribosome.;The gel-like material, with considerable fine structure, that lies in the matrix space, or lumen, of a mitochondrion. It contains the enzymes of the tricarboxylic acid cycle and, in some organisms, the enzymes concerned with fatty acid oxidation.;The membrane surrounding a cell that separates the cell from its external en…	K02357	-	-	KOG1071;KOG0556	[J]Mitochondrial translation elongation factor EF-Tsmt, catalyzes nucleotide exchange on EF-Tumt;[J]Aspartyl-tRNA synthetase
BnaA01G0081000ZS	17.555583333333335	0.05030166666666667	8.447108016997577	4.3842695720068e-26	7.80029976264357e-25	up	AT4G29020	glycine-rich protein	-	-	-	-	-
BnaA01G0080900ZS	3.539622666666667	0.3892006666666667	3.185009486874438	6.58940964333651e-21	9.15326712029169e-20	up	AT4G29037	plant self-incompatibility protein S1 family protein	GO:0005576;GO:0009875;GO:0060320	The space external to the outermost structure of a cell. For cells without external protective or external encapsulating structures this refers to space outside of the plasma membrane. This term covers the host cell environment outside an intracellular parasite.;The interaction between a pollen grain and pistil.;The process, involving the sharing and interaction of the single locus incompatibilit…	-	-	-
BnaA01G0081400ZS	2.119260333333333	0.0001	14.371273201114892	2.21370447523515e-10	1.5835307326669e-09	up	ROP9	RHO-related protein from plants 9	GO:0009738;GO:0007015;GO:0005886;GO:0007264;GO:0031410;GO:0005856;GO:0003924;GO:0008360;GO:0030865;GO:0032956;GO:0019901;GO:0005525;GO:0042995;GO:0007163;GO:0007165	A series of molecular signals generated by the binding of the plant hormone abscisic acid (ABA) to a receptor, and ending with modulation of a cellular process, e.g. transcription.;A process that is carried out at the cellular level which results in the assembly, arrangement of constituent parts, or disassembly of cytoskeletal structures comprising actin filaments. Includes processes that control…	-	-	-	KOG0393	[R]Ras-related small GTPase, Rho type
BnaA01G0081200ZS	1.3713153333333334	0.0001	13.7432727358794	3.07592666045361e-15	3.08210376324578e-14	up	AT4G29000	Tesmin/TSO1-like CXC domain-containing protein	GO:0005524;GO:0046872;GO:0005634;GO:0004672;GO:0003700;GO:0006468;GO:0006355	Binding to ATP, adenosine 5'-triphosphate, a universally important coenzyme and enzyme regulator.;Binding to a metal ion.;A membrane-bounded organelle of eukaryotic cells in which chromosomes are housed and replicated. In most cells, the nucleus contains all of the cell's chromosomes except the organellar chromosomes, and is the site of RNA synthesis and processing. In some species, or in special…	-	-	-	KOG0594;KOG1171	[R]Protein kinase PCTAIRE and related kinases;[P]Metallothionein-like protein
BnaA01G0081700ZS	16.103076666666666	0.007051666666666667	11.157084456829212	3.99742823457061e-26	7.1177963488029e-25	up	NINJA	Putative interactor of JAZ	GO:1901371;GO:0009753;GO:0009867;GO:0005634;GO:0006952;GO:0045892;GO:0005634;GO:0007165	NA;Any process that results in a change in state or activity of a cell or an organism (in terms of movement, secretion, enzyme production, gene expression, etc.) as a result of a jasmonic acid stimulus.;A series of molecular signals mediated by jasmonic acid.;A membrane-bounded organelle of eukaryotic cells in which chromosomes are housed and replicated. In most cells, the nucleus contains all of…	-	-	-
BnaA01G0081900ZS	5.296877333333334	0.369368	3.842011308929577	5.84304947085202e-67	2.98738468720293e-65	up	ckl3	casein kinase I-like 3	GO:0009640;GO:0009785;GO:0005524;GO:0106310;GO:0009637;GO:0005737;GO:0005634;GO:0006468;GO:0006897;GO:0004674;GO:0018105;GO:0007165	The control of plant growth, development, and differentiation by the duration and nature of light, independent of photosynthesis.;The series of molecular signals initiated upon sensing of blue light by photoreceptor molecule, at a wavelength between 400nm and 470nm.;Binding to ATP, adenosine 5'-triphosphate, a universally important coenzyme and enzyme regulator.;Catalysis of the reactions: ATP + …	K00924	-	-	KOG1164	[T]Casein kinase (serine/threonine/tyrosine protein kinase)
BnaA01G0081500ZS	15.9546	2.6196276666666662	2.6065374045993837	8.55407797008674e-167	1.67544730029003e-164	up	TOPII	topoisomerase II	GO:0003918;GO:0003916;GO:0000819;GO:0005524;GO:0000712;GO:0046872;GO:0005634;GO:0003677;GO:0006265	Catalysis of a DNA topological transformation by transiently cleaving a pair of complementary DNA strands to form a gate through which a second double-stranded DNA segment is passed, after which the severed strands in the first DNA segment are rejoined, driven by ATP hydrolysis. The enzyme changes the linking number in multiples of 2.;Catalysis of the transient cleavage and passage of individual …	-	-	-	KOG0355	[B]DNA topoisomerase type II
BnaA01G0082700ZS	11.213517333333334	0.010588666666666668	10.048502227116533	6.51586155615683e-21	9.05478244346843e-20	up	AT4G28780	GDSL-like Lipase/Acylhydrolase superfamily protein	GO:0016042;GO:0005576;GO:0016788	The chemical reactions and pathways resulting in the breakdown of lipids, compounds soluble in an organic solvent but not, or sparingly, in an aqueous solvent.;The space external to the outermost structure of a cell. For cells without external protective or external encapsulating structures this refers to space outside of the plasma membrane. This term covers the host cell environment outside an …	-	-	-
BnaA01G0083000ZS	196.62619000000004	0.078711	11.286602607562303	7.72324616271215e-56	3.15752355229973e-54	up	PSAE-1	Photosystem I reaction centre subunit IV / PsaE protein	GO:0009941;GO:0009534;GO:0009507;GO:0009535;GO:0005886;GO:0019904;GO:0010287;GO:0009579;GO:0015979;GO:0003729;GO:0009538	The double lipid bilayer enclosing the chloroplast and separating its contents from the rest of the cytoplasm; includes the intermembrane space.;Sac-like membranous structures (cisternae) in a chloroplast combined into stacks (grana) and present singly in the stroma (stroma thylakoids or frets) as interconnections between grana. An example of this component is found in Arabidopsis thaliana.;A chl…	K02693	psaE	ko00195 Photosynthesis
BnaA01G0082900ZS	10.3373	0.13550533333333334	6.253360668151327	5.78224155366802e-145	9.02412524849509e-143	up	TRM20	methyl-coenzyme M reductase II subunit gamma, putative (DUF3741)	-	-	-	-	-
BnaA01G0083900ZS	25.802918000000002	0.0001	17.977174700786207	5.9078805559902e-23	9.10175774545464e-22	up	PSB28	photosystem II reaction center PSB28 protein	GO:0009654;GO:0015979;GO:0009535	A complex, composed of a cluster of manganese, calcium and chloride ions bound to extrinsic proteins, that catalyzes the splitting of water to O2 and 4 H+. In cyanobacteria there are five extrinsic proteins in OEC (PsbO, PsbP-like, PsbQ-like, PsbU and PsbV), while in plants there are only three (PsbO, PsbP and PsbQ).;The synthesis by organisms of organic chemical compounds, especially carbohydrat…	K08903	psb28	ko00195 Photosynthesis
BnaA01G0083700ZS	60.180112333333334	0.09914833333333334	9.245482563098626	6.6592515848338e-166	1.29320017211501e-163	up	TYRDC	L-tyrosine decarboxylase	GO:0006520;GO:0005737;GO:0030170;GO:0016831;GO:0004837	The chemical reactions and pathways involving amino acids, carboxylic acids containing one or more amino groups, as carried out by individual cells.;The contents of a cell excluding the plasma membrane and nucleus, but including other subcellular structures.;Binding to pyridoxal 5' phosphate, 3-hydroxy-5-(hydroxymethyl)-2-methyl4-pyridine carboxaldehyde 5' phosphate, the biologically active form …	K01592	E4.1.1.25	ko00950 Isoquinoline alkaloid biosynthesis;ko00350 Tyrosine metabolism	KOG0628	[E]Aromatic-L-amino-acid/L-histidine decarboxylase
BnaA01G0083400ZS	5.376406666666667	0.15394666666666665	5.126139731576781	1.12066547685537e-156	1.95921560105889e-154	up	XIH	Myosin family protein with Dil domain-containing protein	GO:0007015;GO:0030050;GO:0005524;GO:0031982;GO:0005737;GO:0000146;GO:0048767;GO:0015629;GO:0016459;GO:0051015;GO:0003779;GO:0003774;GO:0030048;GO:0005516;GO:0005524;GO:0030050	A process that is carried out at the cellular level which results in the assembly, arrangement of constituent parts, or disassembly of cytoskeletal structures comprising actin filaments. Includes processes that control the spatial distribution of actin filaments, such as organizing filaments into meshworks, bundles, or other structures, as by cross-linking.;Movement of a vesicle along an actin fi…	K10357	-	-	KOG0160	[Z]Myosin class V heavy chain
BnaA01G0084300ZS	5.516081333333332	0.0001	15.751356108760225	4.87705653432645e-19	6.13396418614449e-18	up	PHR1	phosphate starvation response 1	GO:0034765;GO:0055063;GO:1903842;GO:0071486;GO:0005634;GO:0016036;GO:0003677;GO:0007623;GO:0003700;GO:0006355	Any process that modulates the frequency, rate or extent of the directed movement of ions from one side of a membrane to the other.;Any process involved in the maintenance of an internal steady state of sulfate ions within an organism or cell.;NA;Any process that results in a change in state or activity of a cell (in terms of movement, secretion, enzyme production, gene expression, etc.) as a res…	-	-	-
BnaA01G0084900ZS	9.465437000000001	0.0001	16.530381493315637	5.37246687177475e-20	7.10477303064242e-19	up	PHB1	prohibitin 1	GO:0005747;GO:0005739;GO:0000325;GO:0005743;GO:0007005	A protein complex located in the mitochondrial inner membrane that forms part of the mitochondrial respiratory chain. It contains about 25 different polypeptide subunits, including NADH dehydrogenase (ubiquinone), flavin mononucleotide and several different iron-sulfur clusters containing non-heme iron. The iron undergoes oxidation-reduction between Fe(II) and Fe(III), and catalyzes proton transl…	K17081	-	-	KOG3090	[O]Prohibitin-like protein
BnaA01G0084600ZS	16.450866333333334	0.0001	17.32780403541212	9.25624665029694e-24	1.48458294761696e-22	up	CKL6	casein kinase I-like 6	GO:0001558;GO:0004674;GO:0015631;GO:0051510;GO:0018105;GO:0046777;GO:0030054;GO:0005634;GO:0009506;GO:0005524;GO:0012505;GO:0007165;GO:0055028;GO:0106310;GO:0071944;GO:0005856;GO:0043622;GO:0006897;GO:0016020;GO:0006468	Any process that modulates the frequency, rate, extent or direction of cell growth.;Catalysis of the reactions: ATP + protein serine = ADP + protein serine phosphate, and ATP + protein threonine = ADP + protein threonine phosphate.;Binding to monomeric or multimeric forms of tubulin, including microtubules.;Any process that modulates the frequency, rate or extent of unidimensional cell growth, th…	K00924	-	-	KOG1164	[T]Casein kinase (serine/threonine/tyrosine protein kinase)
BnaA01G0084000ZS	1.32467	0.571344	1.2131971025248995	1.38290968211628e-09	9.25509664582165e-09	up	AT4G28650	Leucine-rich repeat transmembrane protein kinase family protein	GO:0010183;GO:0046777;GO:0005524;GO:0005886;GO:0030154;GO:0010087;GO:0010067;GO:0006468;GO:0004672;GO:0090406;GO:0016020;GO:0004674;GO:0106310	The process in which the growth of pollen tube is directed towards the female gametophyte.;The phosphorylation by a protein of one or more of its own amino acid residues (cis-autophosphorylation), or residues on an identical protein (trans-autophosphorylation).;Binding to ATP, adenosine 5'-triphosphate, a universally important coenzyme and enzyme regulator.;The membrane surrounding a cell that se…	-	-	-
BnaA01G0084100ZS	9.324562333333333	3.765029333333333	1.308374906254559	5.47724165087432e-16	5.73629243954061e-15	up	IAA11	indole-3-acetic acid inducible 11	GO:0005634;GO:0009734;GO:0006355	A membrane-bounded organelle of eukaryotic cells in which chromosomes are housed and replicated. In most cells, the nucleus contains all of the cell's chromosomes except the organellar chromosomes, and is the site of RNA synthesis and processing. In some species, or in specialized cell types, RNA metabolism or DNA replication may be absent.;A series of molecular signals generated by the binding o…	K14484	IAA	ko04075 Plant hormone signal transduction
BnaA01G0085400ZS	7.096584666666666	0.486655	3.86615359110761	1.23210443166851e-17	1.41932865917702e-16	up	RPN1A	26S proteasome regulatory subunit S2 1A	GO:0009751;GO:0045087;GO:0030163;GO:0008540;GO:0030234;GO:0005829;GO:0005737;GO:0005739;GO:0034515;GO:0043130;GO:0051726;GO:0005634;GO:0009506;GO:0043161;GO:0042176;GO:0000502	Any process that results in a change in state or activity of a cell or an organism (in terms of movement, secretion, enzyme production, gene expression, etc.) as a result of a salicylic acid stimulus.;Innate immune responses are defense responses mediated by germline encoded components that directly recognize components of potential pathogens.;The chemical reactions and pathways resulting in the …	-	-	-	KOG2005	[O]26S proteasome regulatory complex, subunit RPN1/PSMD2
BnaA01G0085600ZS	14.093	0.0001	17.10462281056567	1.72590857691001e-18	2.10112079415561e-17	up	AT4G28440	Nucleic acid-binding, OB-fold-like protein	GO:0005886;GO:0003729	The membrane surrounding a cell that separates the cell from its external environment. It consists of a phospholipid bilayer and associated proteins.;Binding to messenger RNA (mRNA), an intermediate molecule between DNA and protein. mRNA includes UTR and coding sequences, but does not contain introns.	K07466	RFA1, RPA1, rpa	ko03460 Fanconi anemia pathway;ko03420 Nucleotide excision repair;ko03430 Mismatch repair;ko03440 Homologous recombination;ko03030 DNA replication
BnaA01G0085700ZS	2.35835	0.0001	14.525490834200484	3.87640892150091e-15	3.86380409225777e-14	up	AT4G28430	Reticulon family protein	GO:0005789	The lipid bilayer surrounding the endoplasmic reticulum.	-	-	-
BnaA01G0086200ZS	8.93286	0.0001	16.446834208060523	3.4246811582768e-19	4.34485764544037e-18	up	ERF6	ethylene responsive element binding factor 6	GO:0051301;GO:0009873;GO:0009624;GO:0010087;GO:0005634;GO:0009644;GO:0006952;GO:0000302;GO:0003677;GO:0003700;GO:0000976	The process resulting in division and partitioning of components of a cell to form more cells; may or may not be accompanied by the physical separation of a cell into distinct, individually membrane-bounded daughter cells.;A series of molecular signals generated by the reception of ethylene (ethene, C2H4) by a receptor and ending with modulation of a cellular process, e.g. transcription.;Any proc…	K09286	-	-
BnaA01G0085100ZS	5.180046333333333	0.02445	7.726986726866435	7.72366970058075e-62	3.57458963928638e-60	up	HAE	Leucine-rich receptor-like protein kinase family protein	GO:0050829;GO:0010227;GO:0016020;GO:0046777;GO:0005524;GO:0005886;GO:0045490;GO:0060866;GO:0010102;GO:0006468;GO:0004672;GO:0004714;GO:0010468;GO:0004674;GO:0106310	Reactions triggered in response to the presence of a Gram-negative bacterium that act to protect the cell or organism.;The controlled shedding of floral organs.;A lipid bilayer along with all the proteins and protein complexes embedded in it an attached to it.;The phosphorylation by a protein of one or more of its own amino acid residues (cis-autophosphorylation), or residues on an identical prot…	K08286	-	-
BnaA01G0085200ZS	4.790179333333334	0.10118366666666666	5.565031337852635	1.22967310249029e-61	5.66802186560543e-60	up	AT4G28480	DNAJ heat shock family protein	GO:0090084;GO:0051087;GO:0098794;GO:0000122;GO:0003714;GO:0032781;GO:0005829;GO:0005737;GO:0098978;GO:0030544;GO:0044183;GO:0043025;GO:0005654;GO:0140416;GO:0051117;GO:0005730;GO:0001671;GO:0014069;GO:0043197;GO:0051082;GO:0051085;GO:0006457;GO:0034605;GO:0061827	Any process that decreases the rate, frequency, or extent of inclusion body assembly. Inclusion body assembly is the aggregation, arrangement and bonding together of a set of components to form an inclusion body.;Binding to a chaperone protein, a class of proteins that bind to nascent or unfolded polypeptides and ensure correct folding or transport.;The part of a synapse that is part of the post-…	K09510	-	-	KOG0714	[O]Molecular chaperone (DnaJ superfamily)
BnaA01G0086100ZS	14.602157333333333	3.69935	1.9808366525443066	8.78556707733292e-38	2.29921519412422e-36	up	AT4G28400	Protein phosphatase 2C family protein	GO:0017018;GO:0004722;GO:0005886;GO:0046872;GO:0035970	Catalysis of the reaction: phosphomyosin + H2O = myosin + phosphate.;Catalysis of the reaction: protein serine phosphate + H2O = protein serine + phosphate, and protein threonine phosphate + H2O = protein threonine + phosphate.;The membrane surrounding a cell that separates the cell from its external environment. It consists of a phospholipid bilayer and associated proteins.;Binding to a metal io…	K17506	-	-	KOG0698	[T]Serine/threonine protein phosphatase
BnaA01G0086300ZS	2.2695636666666665	0.07360066666666666	4.946552315537446	3.22787933963593e-13	2.85038299986427e-12	up	ERF-1	ethylene responsive element binding factor 1	GO:0051301;GO:0009873;GO:0009624;GO:0010087;GO:0005634;GO:0006952;GO:0003677;GO:0003700;GO:0000976	The process resulting in division and partitioning of components of a cell to form more cells; may or may not be accompanied by the physical separation of a cell into distinct, individually membrane-bounded daughter cells.;A series of molecular signals generated by the reception of ethylene (ethene, C2H4) by a receptor and ending with modulation of a cellular process, e.g. transcription.;Any proc…	K09286	-	-
BnaA01G0086400ZS	15.100016000000002	0.7022816666666666	4.426356494454668	4.96754803924992e-05	0.000192585459005789	up	UCH3	ubiquitin C-terminal hydrolase 3	GO:0016579;GO:0004843;GO:0006511;GO:0005737	The removal of one or more ubiquitin groups from a protein.;Catalysis of the thiol-dependent hydrolysis of a peptide bond formed by the C-terminal glycine of ubiquitin and another protein.;The chemical reactions and pathways resulting in the breakdown of a protein or peptide by hydrolysis of its peptide bonds, initiated by the covalent attachment of a ubiquitin group, or multiple ubiquitin groups…	K05609	-	-	KOG1415	[O]Ubiquitin C-terminal hydrolase UCHL1
BnaA01G0086500ZS	82.00851433333334	21.404050333333334	1.93788987512075	8.20735682386034e-129	1.07271566043713e-126	up	AT4G17520	Hyaluronan / mRNA binding family	GO:0005777;GO:0005829;GO:0005737;GO:0003729;GO:0005634;GO:0048471;GO:0003723;GO:0006417	A small organelle enclosed by a single membrane, and found in most eukaryotic cells. Contains peroxidases and other enzymes involved in a variety of metabolic processes including free radical detoxification, lipid catabolism and biosynthesis, and hydrogen peroxide metabolism.;The part of the cytoplasm that does not contain organelles but which does contain other particulate matter, such as protei…	K13199	-	-	KOG2945	[R]Predicted RNA-binding protein
BnaA01G0087000ZS	8.088387333333333	1.9787923333333335	2.031231871058323	4.41207019980294e-43	1.34042614510191e-41	up	GATA26	GATA transcription factor 26	GO:0005634;GO:0008270;GO:0043565;GO:0006355	A membrane-bounded organelle of eukaryotic cells in which chromosomes are housed and replicated. In most cells, the nucleus contains all of the cell's chromosomes except the organellar chromosomes, and is the site of RNA synthesis and processing. In some species, or in specialized cell types, RNA metabolism or DNA replication may be absent.;Binding to a zinc ion (Zn).;Binding to DNA of a specific…	-	-	-	KOG1601	[K]GATA-4/5/6 transcription factors
BnaA01G0088200ZS	100.53407266666666	1.0292816666666667	6.609902892362263	7.17826835172134e-07	3.63551077808858e-06	up	SYP23	syntaxin of plants 23	GO:0000149;GO:0006886;GO:0031201;GO:0012505;GO:0048278;GO:0006906;GO:0016020;GO:0016192;GO:0005484	Binding to a SNARE (soluble N-ethylmaleimide-sensitive factor attached protein receptor) protein.;The directed movement of proteins in a cell, including the movement of proteins between specific compartments or structures within a cell, such as organelles of a eukaryotic cell.;A protein complex involved in membrane fusion; a stable ternary complex consisting of a four-helix bundle, usually formed…	-	-	-	KOG0811	[U]SNARE protein PEP12/VAM3/Syntaxin 7/Syntaxin 17
BnaA01G0088300ZS	4.48697	0.387683	3.532792480641824	3.52078133222681e-40	9.87161811021443e-39	up	HSF1	heat shock factor 1	GO:0006357;GO:0000978;GO:0009408;GO:0005737;GO:0005634;GO:0043565;GO:0003677;GO:0003700;GO:0034605	Any process that modulates the frequency, rate or extent of transcription mediated by RNA polymerase II.;Binding to a specific upstream regulatory DNA sequence (transcription factor recognition sequence or binding site) located in cis relative to the transcription start site (i.e., on the same strand of DNA) of a gene transcribed by RNA polymerase II.;Any process that results in a change in state…	K09419	-	-	KOG0627	[K]Heat shock transcription factor
BnaA01G0088700ZS	8.566844666666666	0.8989453333333333	3.2524586395504915	1.91379599974472e-38	5.13024914331569e-37	up	AT4G17790	SNARE associated Golgi protein family	GO:0005783;GO:0016020	The irregular network of unit membranes, visible only by electron microscopy, that occurs in the cytoplasm of many eukaryotic cells. The membranes form a complex meshwork of tubular channels, which are often expanded into slitlike cavities called cisternae. The ER takes two forms, rough (or granular), with ribosomes adhering to the outer surface, and smooth (with no ribosomes attached).;A lipid b…	-	-	-	KOG3140	[S]Predicted membrane protein
BnaA01G0090100ZS	6.294687666666666	0.0001	15.941847174820188	8.38530380117354e-15	8.19199959892553e-14	up	AT4G17960	phospholipid hydroperoxide glutathione peroxidase	-	-	-	-	-
BnaA01G0089500ZS	1.2782363333333333	0.0001	13.641866980627988	1.31459943560607e-12	1.11187915886815e-11	up	AGD8	ARF-GAP domain 8	GO:0000139;GO:0048205;GO:0046872;GO:0005096	The lipid bilayer surrounding any of the compartments of the Golgi apparatus.;The addition of COPI proteins and adaptor proteins to Golgi membranes during the formation of transport vesicles, forming a vesicle coat.;Binding to a metal ion.;Binds to and increases the activity of a GTPase, an enzyme that catalyzes the hydrolysis of GTP.	K12493	ARFGAP2_3	ko04144 Endocytosis	KOG0706	[T]Predicted GTPase-activating protein
BnaA01G0090400ZS	5.578162666666667	0.0001	15.767502385441585	3.28042000564196e-22	4.88326808200495e-21	up	IP5PII	myo-inositol polyphosphate 5-phosphatase 2	GO:0009738;GO:0090351;GO:0034485;GO:0004439;GO:0009845;GO:0009737;GO:0052658;GO:0052659;GO:0004445;GO:0046856;GO:0032957	A series of molecular signals generated by the binding of the plant hormone abscisic acid (ABA) to a receptor, and ending with modulation of a cellular process, e.g. transcription.;The process whose specific outcome is the progression of the seedling over time, beginning with seed germination and ending when the first adult leaves emerge.;Catalysis of the reaction: phosphatidylinositol-3,4,5-tris…	-	-	-	KOG0565	[U]Inositol polyphosphate 5-phosphatase and related proteins
BnaA01G0090300ZS	4.67359	0.04453666666666667	6.71339285598209	2.95742595082876e-43	9.02503418396435e-42	up	BSK2	BR-signaling kinase 2	GO:0005524;GO:0005886;GO:0009742;GO:0006468;GO:0004674;GO:0106310	Binding to ATP, adenosine 5'-triphosphate, a universally important coenzyme and enzyme regulator.;The membrane surrounding a cell that separates the cell from its external environment. It consists of a phospholipid bilayer and associated proteins.;A series of molecular signals mediated by the detection of brassinosteroid.;The process of introducing a phosphate group on to a protein.;Catalysis of …	K14500	BSK	ko04075 Plant hormone signal transduction
BnaA01G0090800ZS	96.2888	0.030382000000000003	11.629935259753452	1.63166765448106e-28	3.20689781073496e-27	up	AT4G18100	Ribosomal protein L32e	GO:0003735;GO:0022625;GO:0022626;GO:0005829;GO:0003729;GO:0005730;GO:0006412;GO:0042788	The action of a molecule that contributes to the structural integrity of the ribosome.;The large subunit of a ribosome located in the cytosol.;A ribosome located in the cytosol.;The part of the cytoplasm that does not contain organelles but which does contain other particulate matter, such as protein complexes.;Binding to messenger RNA (mRNA), an intermediate molecule between DNA and protein. mRN…	K02912	RP-L32e, RPL32	ko03010 Ribosome	KOG0878	[J]60S ribosomal protein L32
BnaA01G0090500ZS	12.999134333333336	0.03815433333333333	8.412352917274161	4.39972584820965e-78	2.77702732969591e-76	up	APRR2	CheY-like two-component responsive regulator family protein	GO:0045893;GO:0005634;GO:0003677;GO:0003700;GO:0000976;GO:0000160	Any process that activates or increases the frequency, rate or extent of cellular DNA-templated transcription.;A membrane-bounded organelle of eukaryotic cells in which chromosomes are housed and replicated. In most cells, the nucleus contains all of the cell's chromosomes except the organellar chromosomes, and is the site of RNA synthesis and processing. In some species, or in specialized cell t…	-	-	-	KOG1601	[K]GATA-4/5/6 transcription factors
BnaA01G0090600ZS	27.846238333333332	0.04323566666666667	9.331044801029607	6.39173284689674e-110	6.64011675099271e-108	up	AT4G18030	S-adenosyl-L-methionine-dependent methyltransferases superfamily protein	GO:0000139;GO:0005794;GO:0009505;GO:0005768;GO:0032259;GO:0005829;GO:0005737;GO:0000325;GO:0008168;GO:0005802;GO:0016020;GO:0005797	The lipid bilayer surrounding any of the compartments of the Golgi apparatus.;A membrane-bound cytoplasmic organelle of the endomembrane system that further processes the core oligosaccharides (e.g. N-glycans) added to proteins in the endoplasmic reticulum and packages them into membrane-bound vesicles. The Golgi apparatus operates at the intersection of the secretory, lysosomal, and endocytic pa…	-	-	-
BnaA01G0089400ZS	11.219764666666668	2.315830333333333	2.276440950988148	6.00465281401814e-78	3.77261077580733e-76	up	MYC4	Basic helix-loop-helix (bHLH) DNA-binding family protein	GO:0043425;GO:0000976;GO:2000652;GO:0045893;GO:0010374;GO:0009718;GO:0005634;GO:0046983;GO:0006952;GO:0106167;GO:0003677;GO:0003700;GO:0006355	Binding to a basic Helix-Loop-Helix (bHLH) superfamily of transcription factors, important regulatory components in transcriptional networks of many developmental pathways.;Binding to a specific sequence of DNA that is part of a regulatory region that controls transcription of that section of the DNA. The transcribed region might be described as a gene, cistron, or operon.;NA;Any process that act…	K13422	MYC2	ko04016 MAPK signaling pathway - plant;ko04075 Plant hormone signal transduction
BnaA01G0090900ZS	5.151516333333333	0.0001	15.652709527299875	2.33324746691942e-22	3.49920572830651e-21	up	ML5	MEI2-like protein 5	GO:0051321;GO:0005634;GO:0045927;GO:0003723;GO:0045836	Progression through the phases of the meiotic cell cycle, in which canonically a cell replicates to produce four offspring with half the chromosomal content of the progenitor cell via two nuclear divisions.;A membrane-bounded organelle of eukaryotic cells in which chromosomes are housed and replicated. In most cells, the nucleus contains all of the cell's chromosomes except the organellar chromos…	-	-	-	KOG4660	[D]Protein Mei2, essential for commitment to meiosis, and related proteins
BnaA01G0091000ZS	4.656091333333333	0.007251333333333333	9.326657348961097	5.88256265869715e-23	9.0668395864839e-22	up	PHYE	phytochrome E	GO:0009585;GO:0042803;GO:0000155;GO:0005634;GO:0043231;GO:0017006;GO:0009881;GO:0009584;GO:0006355	The sequence of reactions within a cell required to convert absorbed photons from red or far-red light into a molecular signal; the red, far-red light range is defined as having a wavelength within the range 660-730 nm.;Binding to an identical protein to form a homodimer.;Catalysis of the phosphorylation of a histidine residue in response to detection of an extracellular signal such as a chemical…	K12123	-	-
BnaA01G0092800ZS	12.057	0.0001	16.879510620073486	1.23274115352876e-20	1.68532974063531e-19	up	DEG5	DEGP protease 5	GO:0009543;GO:0009507;GO:0010206;GO:0006508;GO:0005829;GO:0031977;GO:0009579;GO:0043231;GO:0004252	The cavity enclosed within the chloroplast thylakoid membrane. An example of this component is found in Arabidopsis thaliana.;A chlorophyll-containing plastid with thylakoids organized into grana and frets, or stroma thylakoids, and embedded in a stroma.;Proteolysis of the damaged D1 protein and re-assembly of a new D1 subunit in the photosystem II following photoinhibition.;The hydrolysis of pro…	-	-	-	KOG1320	[O]Serine protease
BnaA01G0093200ZS	9.780951666666667	0.013093666666666668	9.54496187611656	1.77549653184169e-29	3.60998264209108e-28	up	TCP2	TEOSINTE BRANCHED 1, cycloidea and PCF transcription factor 2	GO:2000032;GO:0009637;GO:0005634;GO:0048366;GO:0043565;GO:2000306;GO:0003677;GO:0003700;GO:0045944;GO:0006355	NA;Any process that results in a change in state or activity of a cell or an organism (in terms of movement, secretion, enzyme production, gene expression, etc.) as a result of a blue light stimulus. Blue light is electromagnetic radiation with a wavelength of between 440 and 500nm.;A membrane-bounded organelle of eukaryotic cells in which chromosomes are housed and replicated. In most cells, the…	-	-	-
BnaA01G0093600ZS	31.829430333333335	0.3971476666666667	6.324541999211175	3.59749145382806e-41	1.03848700721843e-39	up	AT4G18422	uncharacterized protein	GO:0016020	A lipid bilayer along with all the proteins and protein complexes embedded in it an attached to it.	-	-	-
BnaA01G0095400ZS	8.481492333333334	0.0001	16.3720305113754	5.56510661452538e-22	8.17391475825336e-21	up	AT4G18530	lysine ketoglutarate reductase trans-splicing-like protein, putative (DUF707)	GO:0016020	A lipid bilayer along with all the proteins and protein complexes embedded in it an attached to it.	-	-	-
BnaA01G0095700ZS	6.719184333333334	0.07556766666666667	6.474373222510654	8.35883690764254e-69	4.36838696097646e-67	up	AT4G18570	Tetratricopeptide repeat (TPR)-like superfamily protein	GO:0009507;GO:0005829;GO:0009658;GO:0009707;GO:0009902	A chlorophyll-containing plastid with thylakoids organized into grana and frets, or stroma thylakoids, and embedded in a stroma.;The part of the cytoplasm that does not contain organelles but which does contain other particulate matter, such as protein complexes.;A process that is carried out at the cellular level which results in the assembly, arrangement of constituent parts, or disassembly of …	-	-	-
BnaA01G0095900ZS	18.011112333333333	0.08258800000000001	7.768739392944208	2.61250951642722e-09	1.70566679096863e-08	up	AT4G18593	dual specificity protein phosphatase-like protein	GO:0006260;GO:0031981;GO:0006310;GO:0006281;GO:0003677	The cellular metabolic process in which a cell duplicates one or more molecules of DNA. DNA replication begins when specific sequences, known as origins of replication, are recognized and bound by initiation proteins, and ends when the original DNA molecule has been completely duplicated and the copies topologically separated. The unit of replication usually corresponds to the genome of the cell,…	K14819	-	-	KOG1716	[V]Dual specificity phosphatase
BnaA01G0091900ZS	2.3018606666666668	0.0001	14.490512888261682	2.69349914962758e-14	2.55366881235912e-13	up	PUP10	purine permease 10	GO:0009624;GO:0005345;GO:0016020;GO:0006863;GO:0015211	Any process that results in a change in state or activity of a cell or an organism (in terms of movement, secretion, enzyme production, gene expression, etc.) as a result of a stimulus from a nematode.;Enables the transfer of purine nucleobases, one of the two classes of nitrogen-containing ring compounds found in DNA and RNA, from one side of a membrane to the other.;A lipid bilayer along with a…	-	-	-
BnaA01G0092000ZS	3.834116333333333	0.0001	15.226606490936549	2.74810305193606e-14	2.60471547866324e-13	up	AT4G18230	UDP-N-acetylglucosamine transferase subunit ALG14-like protein	GO:0006488;GO:0031965;GO:0005789;GO:0043541	The chemical reactions and pathways resulting in the formation of dolichol-linked oligosaccharide, usually by a stepwise addition of glycosyl chains to endoplasmic reticulum membrane-bound dolichol-P.;Either of the lipid bilayers that surround the nucleus and form the nuclear envelope; excludes the intermembrane space.;The lipid bilayer surrounding the endoplasmic reticulum.;A multienzyme, hetero…	K07441	ALG14	ko00510 N-Glycan biosynthesis;ko00513 Various types of N-glycan biosynthesis	KOG3339	[R]Predicted glycosyltransferase
BnaA01G0092100ZS	3.735901333333333	0.0001	15.189168732940068	2.53126595175702e-10	1.80014301564975e-09	up	AT5G66840	SAP domain-containing protein	-	-	-	-	-
BnaA01G0098400ZS	7.250832333333332	0.003838666666666667	10.88332561012654	2.29148675723327e-26	4.12969048943302e-25	up	AT4G18820	AAA-type ATPase family protein	GO:0006260;GO:0003887;GO:0005524;GO:0005663;GO:0006281;GO:0005634;GO:0006261;GO:0003677;GO:0009360	The cellular metabolic process in which a cell duplicates one or more molecules of DNA. DNA replication begins when specific sequences, known as origins of replication, are recognized and bound by initiation proteins, and ends when the original DNA molecule has been completely duplicated and the copies topologically separated. The unit of replication usually corresponds to the genome of the cell,…	-	-	-	KOG0989	[L]Replication factor C, subunit RFC4
BnaA01G0099100ZS	14.263677666666666	0.0001	17.12198648058051	2.20339900319621e-26	3.97513184643662e-25	up	AT4G18905	Transducin/WD40 repeat-like superfamily protein	GO:0005634;GO:0005730;GO:0005829;GO:0006364	A membrane-bounded organelle of eukaryotic cells in which chromosomes are housed and replicated. In most cells, the nucleus contains all of the cell's chromosomes except the organellar chromosomes, and is the site of RNA synthesis and processing. In some species, or in specialized cell types, RNA metabolism or DNA replication may be absent.;A small, dense body one or more of which are present in …	K14791	-	-	KOG0270	[S]WD40 repeat-containing protein
BnaA01G0100200ZS	8.242436666666666	0.0001	16.33078327609031	3.6932597796768e-25	6.30205089264521e-24	up	EDR2	ENHANCED DISEASE RESISTANCE 2	GO:0009751;GO:0005789;GO:0009873;GO:0005886;GO:0010008;GO:0005783;GO:0070273;GO:1900150;GO:0009626;GO:1900056;GO:0009723;GO:0008289	Any process that results in a change in state or activity of a cell or an organism (in terms of movement, secretion, enzyme production, gene expression, etc.) as a result of a salicylic acid stimulus.;The lipid bilayer surrounding the endoplasmic reticulum.;A series of molecular signals generated by the reception of ethylene (ethene, C2H4) by a receptor and ending with modulation of a cellular pr…	-	-	-
BnaA01G0100500ZS	26.449903666666668	0.022508	10.198608884055648	1.29863706648352e-68	6.77123828784241e-67	up	ERD3	S-adenosyl-L-methionine-dependent methyltransferases superfamily protein	GO:0005794;GO:0005789;GO:0005768;GO:0032259;GO:0005737;GO:0008168;GO:0005802;GO:0000138;GO:0016020	A membrane-bound cytoplasmic organelle of the endomembrane system that further processes the core oligosaccharides (e.g. N-glycans) added to proteins in the endoplasmic reticulum and packages them into membrane-bound vesicles. The Golgi apparatus operates at the intersection of the secretory, lysosomal, and endocytic pathways.;The lipid bilayer surrounding the endoplasmic reticulum.;A vacuole to …	-	-	-
BnaA01G0100100ZS	9.836895666666667	0.07288533333333334	7.0764307594084235	1.05797106460265e-135	1.48196164063613e-133	up	CMT2	chromomethylase 2	GO:0010426;GO:0006325;GO:0005634;GO:0003886;GO:0003677;GO:0032183;GO:0003682;GO:0010424;GO:0034605	The covalent transfer of a methyl group, to C-5 or N-4, of a cytosine located within an asymmetric CHH sequence in a DNA molecule. H stands for an adenine, cytosine, or thymine nucleotide.;Any process that results in the specification, formation or maintenance of the physical structure of eukaryotic chromatin.;A membrane-bounded organelle of eukaryotic cells in which chromosomes are housed and re…	-	-	-
BnaA01G0101000ZS	4.918873333333333	0.0001	15.586040284026279	1.06385400893745e-22	1.62325599305664e-21	up	AT4G19180	GDA1/CD39 nucleoside phosphatase family protein	GO:0009901;GO:0010584;GO:0009134;GO:0005524;GO:0016787;GO:0016020;GO:0017110	The dehiscence of an anther to release the pollen grains contained within it.;The formation of the pollen exine. The reticulate pollen wall pattern consists of two layers, exine and intine.;The chemical reactions and pathways resulting in the breakdown of a nucleoside diphosphate, a compound consisting of a nucleobase linked to a deoxyribose or ribose sugar esterified with diphosphate on the suga…	-	-	-	KOG1386	[F]Nucleoside phosphatase
BnaA01G0100800ZS	14.6944	0.020234	9.504270070286585	4.8417837894584e-48	1.64743561222503e-46	up	AT4G19160	transglutaminase family protein	-	-	-	-	-
BnaA01G0101200ZS	9.003417666666666	0.037826	7.894950714058775	1.46397531792413e-07	8.02445359693208e-07	up	AT4G19190	zinc knuckle (CCHC-type) family protein	GO:0005634;GO:0046872;GO:0045892;GO:0003714	A membrane-bounded organelle of eukaryotic cells in which chromosomes are housed and replicated. In most cells, the nucleus contains all of the cell's chromosomes except the organellar chromosomes, and is the site of RNA synthesis and processing. In some species, or in specialized cell types, RNA metabolism or DNA replication may be absent.;Binding to a metal ion.;Any process that stops, prevents…	-	-	-	KOG3794	[K]CBF1-interacting corepressor CIR and related proteins
BnaA01G0101600ZS	20.29569433333333	0.032268	9.296853820347955	4.32936091901872e-81	2.84833613418058e-79	up	ABCE2	RNAse l inhibitor protein 2	GO:0016020;GO:0006415;GO:0005524;GO:0043024;GO:0005829;GO:0000054;GO:0046872;GO:0005506;GO:0051539;GO:0016887;GO:0051536;GO:0006413	A lipid bilayer along with all the proteins and protein complexes embedded in it an attached to it.;The process resulting in the release of a polypeptide chain from the ribosome, usually in response to a termination codon (UAA, UAG, or UGA in the universal genetic code).;Binding to ATP, adenosine 5'-triphosphate, a universally important coenzyme and enzyme regulator.;Binding to a small ribosomal …	K06174	-	-	KOG0063	[A]RNAse L inhibitor, ABC superfamily
BnaA01G0096500ZS	6.6344563333333335	0.010735	9.27151224603636	4.72503721464074e-19	5.94714359935918e-18	up	AT4G18630	-	-	-	-	-	-
BnaA01G0096800ZS	0.120939	0.0001	10.240063839700147	0.0120678578716075	0.0278708885914411	up	DOG1	delay of germination 1	GO:0006351;GO:0043565	The cellular synthesis of RNA on a template of DNA.;Binding to DNA of a specific nucleotide composition, e.g. GC-rich DNA binding, or with a specific sequence motif or type of DNA e.g. promotor binding or rDNA binding.	-	-	-
BnaA01G0097200ZS	25.6088	0.019434333333333335	10.363815190409834	1.15468023199158e-19	1.50000905773943e-18	up	BIN2	Protein kinase superfamily protein	GO:0009733;GO:0004674;GO:0005886;GO:0042802;GO:0046777;GO:1900458;GO:0005737;GO:0009742;GO:0005634;GO:0009965;GO:0009825;GO:0005524;GO:0005938;GO:0004672;GO:0106310;GO:0007165;GO:0046827;GO:0009729;GO:0048765;GO:0006468	Any process that results in a change in state or activity of a cell or an organism (in terms of movement, secretion, enzyme production, gene expression, etc.) as a result of an auxin stimulus.;Catalysis of the reactions: ATP + protein serine = ADP + protein serine phosphate, and ATP + protein threonine = ADP + protein threonine phosphate.;The membrane surrounding a cell that separates the cell fr…	K14502	BIN2	ko04075 Plant hormone signal transduction	KOG0658	[G]Glycogen synthase kinase-3
BnaA01G0097400ZS	14.170360666666667	0.0001	17.11251695290372	9.55652645243972e-21	1.31492648693523e-19	up	AT4G18740	Rho termination factor	GO:0006353	The cellular process that completes DNA-templated transcription; the formation of phosphodiester bonds ceases, the RNA-DNA hybrid dissociates, and RNA polymerase releases the DNA.	-	-	-
BnaA01G0097500ZS	1.5006233333333334	0.0001	13.8732742756774	2.96451016112097e-16	3.15548148682258e-15	up	DOT4	Pentatricopeptide repeat (PPR) superfamily protein	GO:0010305;GO:0009507;GO:0009451;GO:0010588;GO:1900865;GO:0010087;GO:0048366;GO:0003723;GO:0008270;GO:0006397	Vascular tissue pattern formation as it occurs in the leaf of vascular plants.;A chlorophyll-containing plastid with thylakoids organized into grana and frets, or stroma thylakoids, and embedded in a stroma.;The covalent alteration of one or more nucleotides within an RNA molecule to produce an RNA molecule with a sequence that differs from that coded genetically.;Vascular tissue pattern formatio…	-	-	-	KOG4197	[R]FOG: PPR repeat
BnaA01G0098000ZS	13.116090999999999	0.0001	17.000978290795008	4.24993753691951e-20	5.64431669343708e-19	up	RABA1d	RAB GTPase homolog A1D	GO:0032588;GO:0031901;GO:0006886;GO:0012505;GO:0042546;GO:0009506;GO:0005525;GO:0003924	The lipid bilayer surrounding any of the compartments that make up the trans-Golgi network.;The lipid bilayer surrounding an early endosome.;The directed movement of proteins in a cell, including the movement of proteins between specific compartments or structures within a cell, such as organelles of a eukaryotic cell.;A collection of membranous structures involved in transport within the cell. T…	K07904	RAB11A	ko04144 Endocytosis;ko04961 Endocrine and other factor-regulated calcium reabsorption;ko04972 Pancreatic secretion;ko04962 Vasopressin-regulated water reabsorption	KOG0087	[U]GTPase Rab11/YPT3, small G protein superfamily
BnaA01G0096100ZS	2.94531	0.016420666666666667	7.486762488012181	5.93096176398292e-73	3.3645041767683e-71	up	WAVE5	SCAR family protein	GO:0005856;GO:0030036;GO:2000601;GO:0071933;GO:0034237	Any of the various filamentous elements that form the internal framework of cells, and typically remain after treatment of the cells with mild detergent to remove membrane constituents and soluble components of the cytoplasm. The term embraces intermediate filaments, microfilaments, microtubules, the microtrabecular lattice, and other structures characterized by a polymeric filamentous nature and…	-	-	-
BnaA01G0096600ZS	2.98377	0.09462766666666667	4.978730469680049	3.57610808693512e-53	1.38264717476597e-51	up	MRH1	Leucine-rich repeat protein kinase family protein	GO:0005524;GO:0012505;GO:0006468;GO:0048765;GO:0004672;GO:0090406;GO:0016020;GO:0004674;GO:0106310	Binding to ATP, adenosine 5'-triphosphate, a universally important coenzyme and enzyme regulator.;A collection of membranous structures involved in transport within the cell. The main components of the endomembrane system are endoplasmic reticulum, Golgi bodies, vesicles, cell membrane and nuclear envelope. Members of the endomembrane system pass materials through each other or though the use of …	-	-	-
BnaA01G0096900ZS	9.481290666666666	0.12145733333333335	6.2865619587576385	9.33029749312369e-121	1.10727629468308e-118	up	AT4G18670	Leucine-rich repeat (LRR) family protein	GO:0005576;GO:0005199;GO:0009506;GO:0071555	The space external to the outermost structure of a cell. For cells without external protective or external encapsulating structures this refers to space outside of the plasma membrane. This term covers the host cell environment outside an intracellular parasite.;The action of a molecule that contributes to the structural integrity of a cell wall.;A fine cytoplasmic channel, found in all higher pl…	-	-	-
BnaA01G0097100ZS	27.007924333333335	0.023731666666666665	10.152353627844418	1.17444183128671e-57	5.00506984172477e-56	up	CIPK12	CBL-interacting protein kinase 12	GO:0005524;GO:0007165;GO:0006468;GO:0004674;GO:0106310	Binding to ATP, adenosine 5'-triphosphate, a universally important coenzyme and enzyme regulator.;The cellular process in which a signal is conveyed to trigger a change in the activity or state of a cell. Signal transduction begins with reception of a signal (e.g. a ligand binding to a receptor or receptor activation by a stimulus such as light), or for signal transduction in the absence of ligan…	-	-	-	KOG0583	[T]Serine/threonine protein kinase
BnaA01G0097300ZS	106.896	0.11004566666666667	9.923895769076134	1.85510848213208e-74	1.09036672840157e-72	up	AT5G45775	Ribosomal L5P family protein	GO:0003735;GO:0022625;GO:0022626;GO:0009536;GO:0005829;GO:0003729;GO:0005634;GO:0003723;GO:0019843;GO:0006412;GO:0005773	The action of a molecule that contributes to the structural integrity of the ribosome.;The large subunit of a ribosome located in the cytosol.;A ribosome located in the cytosol.;Any member of a family of organelles found in the cytoplasm of plants and some protists, which are membrane-bounded and contain DNA. Plant plastids develop from a common type, the proplastid.;The part of the cytoplasm tha…	K02868	RP-L11e, RPL11	ko03010 Ribosome	KOG0397	[J]60S ribosomal protein L11
BnaA01G0097600ZS	1.6307733333333332	0.03455933333333333	5.560337073258882	8.78248185721208e-15	8.56411001873675e-14	up	RLP51	receptor like protein 51	GO:1900426;GO:1902290;GO:0005886;GO:0005829;GO:0006952;GO:0016020;GO:0031347;GO:0009617	NA;NA;The membrane surrounding a cell that separates the cell from its external environment. It consists of a phospholipid bilayer and associated proteins.;The part of the cytoplasm that does not contain organelles but which does contain other particulate matter, such as protein complexes.;Reactions, triggered in response to the presence of a foreign body or the occurrence of an injury, which res…	-	-	-	KOG0619	[R]FOG: Leucine rich repeat
BnaA01G0102800ZS	0.7784696666666666	0.21910766666666667	1.8290008596007399	5.51074878649634e-09	3.49603948768938e-08	up	AT4G19380	Long-chain fatty alcohol dehydrogenase family protein	GO:0046577;GO:0050660;GO:0016020	Catalysis of the reaction: 2 long-chain alcohol + O2 = 2 long-chain aldehyde + 2 H2O.;Binding to FAD, flavin-adenine dinucleotide, the coenzyme or the prosthetic group of various flavoprotein oxidoreductase enzymes, in either the oxidized form, FAD, or the reduced form, FADH2.;A lipid bilayer along with all the proteins and protein complexes embedded in it an attached to it.	K17756	-	-
BnaA01G0103200ZS	12.2139	0.047684666666666674	8.000786570635476	2.47495599743667e-56	1.02038942772484e-54	up	AT4G19420	Pectinacetylesterase family protein	GO:0005576;GO:0009505;GO:0016787;GO:0071555;GO:0052793	The space external to the outermost structure of a cell. For cells without external protective or external encapsulating structures this refers to space outside of the plasma membrane. This term covers the host cell environment outside an intracellular parasite.;A more or less rigid stucture lying outside the cell membrane of a cell and composed of cellulose and pectin and other organic and inorg…	-	-	-	KOG4287	[M]Pectin acetylesterase and similar proteins
BnaA01G0104700ZS	8.674984666666667	0.007890666666666666	10.102498296531529	1.06962170540619e-23	1.71031885184681e-22	up	NPR4	NPR1-like protein 4	GO:0009617;GO:2000031;GO:0009862;GO:0009627;GO:0042802;GO:0005634;GO:2000022;GO:1901149;GO:0016567;GO:0050832;GO:0009620;GO:0042742	Any process that results in a change in state or activity of a cell or an organism (in terms of movement, secretion, enzyme production, gene expression, etc.) as a result of a stimulus from a bacterium.;NA;The series of molecular signals mediated by salicylic acid involved in systemic acquired resistance.;The salicylic acid mediated response to a pathogen which confers broad spectrum resistance.;…	K14508	NPR1	ko04075 Plant hormone signal transduction	KOG0504	[R]FOG: Ankyrin repeat
BnaA01G0104800ZS	7.5287239999999995	0.0001	16.20011775110491	7.18023353334068e-24	1.15923293254268e-22	up	AT4G19670	RING/U-box superfamily protein	GO:0003676;GO:0005886;GO:0061630;GO:0010476;GO:0010431;GO:0140547;GO:0009740;GO:0016567;GO:0004842;GO:0009738;GO:0006511;GO:0005737;GO:0009788;GO:0000209;GO:0004523;GO:0000151;GO:0032436;GO:0031624;GO:0009705;GO:0008270	Binding to a nucleic acid.;The membrane surrounding a cell that separates the cell from its external environment. It consists of a phospholipid bilayer and associated proteins.;Catalysis of the transfer of ubiquitin to a substrate protein via the reaction X-ubiquitin + S -> X + S-ubiquitin, where X is either an E2 or E3 enzyme, the X-ubiquitin linkage is a thioester bond, and the S-ubiquitin link…	-	-	-	KOG1812	[O]Predicted E3 ubiquitin ligase
BnaA01G0105500ZS	5.295207333333334	0.7599246666666666	2.800758861310181	4.02149499265164e-26	7.15878471908043e-25	up	RING	SBP (S-ribonuclease binding protein) family protein	GO:0004842;GO:0043069;GO:0046872;GO:0009739;GO:0005634;GO:0043161;GO:0043067;GO:2000117;GO:0050832;GO:0042742	Catalysis of the transfer of ubiquitin from one protein to another via the reaction X-Ub + Y --> Y-Ub + X, where both X-Ub and Y-Ub are covalent linkages.;Any process that stops, prevents, or reduces the frequency, rate or extent of programmed cell death, cell death resulting from activation of endogenous cellular processes.;Binding to a metal ion.;Any process that results in a change in state or…	K19042	-	-	KOG1100	[O]Predicted E3 ubiquitin ligase
BnaA01G0106000ZS	11.932035999999998	0.028574666666666665	8.705887851188876	2.11921838326554e-48	7.27225958960253e-47	up	AT4G19860	alpha/beta-Hydrolases superfamily protein	GO:0006629;GO:0005829;GO:0004620;GO:0009395;GO:0008374	The chemical reactions and pathways involving lipids, compounds soluble in an organic solvent but not, or sparingly, in an aqueous solvent. Includes fatty acids; neutral fats, other fatty-acid esters, and soaps; long-chain (fatty) alcohols and waxes; sphingoids and other long-chain bases; glycolipids, phospholipids and sphingolipids; and carotenes, polyprenols, sterols, terpenes and other isopren…	K22389	-	-	KOG2369	[I]Lecithin:cholesterol acyltransferase (LCAT)/Acyl-ceramide synthase
BnaA01G0105600ZS	19.4217	0.021527666666666667	9.81726329943192	3.57506334858373e-89	2.6737484170584e-87	up	AK-HSDH II	aspartate kinase-homoserine dehydrogenase ii	GO:0009088;GO:0009086;GO:0009507;GO:0009090;GO:0005524;GO:0016310;GO:0009067;GO:0050661;GO:0009570;GO:0004412;GO:0004072;GO:0009089	The chemical reactions and pathways resulting in the formation of threonine (2-amino-3-hydroxybutyric acid), a polar, uncharged, essential amino acid found in peptide linkage in proteins.;The chemical reactions and pathways resulting in the formation of methionine (2-amino-4-(methylthio)butanoic acid), a sulfur-containing, essential amino acid found in peptide linkage in proteins.;A chlorophyll-c…	K12524	thrA	ko00260 Glycine, serine and threonine metabolism;ko00300 Lysine biosynthesis;ko01230 Biosynthesis of amino acids;ko00270 Cysteine and methionine metabolism;ko00261 Monobactam biosynthesis
BnaA01G0106900ZS	11.606542333333332	0.0001	16.82457872213452	1.50485402841506e-21	2.16017023982294e-20	up	MORF1	multiple organellar RNA editing factor	GO:0009507;GO:1900864;GO:1900865;GO:0005739;GO:0080156;GO:0046983;GO:0016554;GO:0006397	A chlorophyll-containing plastid with thylakoids organized into grana and frets, or stroma thylakoids, and embedded in a stroma.;NA;NA;A semiautonomous, self replicating organelle that occurs in varying numbers, shapes, and sizes in the cytoplasm of virtually all eukaryotic cells. It is notably the site of tissue respiration.;The covalent alteration within the mitochondrion of one or more nucleot…	-	-	-
BnaA01G0106200ZS	0.793535	0.006824	6.861532399717546	1.57221751201049e-12	1.32240768387475e-11	up	AT4G19890	Pentatricopeptide repeat (PPR-like) superfamily protein	GO:0005737;GO:0006397;GO:0003729	The contents of a cell excluding the plasma membrane and nucleus, but including other subcellular structures.;Any process involved in the conversion of a primary mRNA transcript into one or more mature mRNA(s) prior to translation into polypeptide.;Binding to messenger RNA (mRNA), an intermediate molecule between DNA and protein. mRNA includes UTR and coding sequences, but does not contain intron…	-	-	-	KOG4197	[R]FOG: PPR repeat
BnaA01G0107500ZS	0.998336	0.0001	13.285309735446665	1.36756345184962e-12	1.15553195152144e-11	up	VSR7	VACUOLAR SORTING RECEPTOR 7	GO:0000139;GO:0017119;GO:0015031;GO:0016020;GO:0005509	The lipid bilayer surrounding any of the compartments of the Golgi apparatus.;A multisubunit tethering complex of the CATCHR family (complexes associated with tethering containing helical rods) that has a role in tethering vesicles to the Golgi prior to fusion. Composed of 8 subunits COG1-8.;The directed movement of proteins into, out of or within a cell, or between cells, by means of some agent …	-	-	-
BnaA01G0107900ZS	5.88617	0.06678266666666667	6.461711697388121	4.35607152445649e-51	1.61129859955234e-49	up	GALS3	glycosyltransferase family protein (DUF23)	GO:0016757;GO:0000139;GO:0042546;GO:0071555;GO:0016020	Catalysis of the transfer of a glycosyl group from one compound (donor) to another (acceptor).;The lipid bilayer surrounding any of the compartments of the Golgi apparatus.;A cellular process that results in the biosynthesis of constituent macromolecules, assembly, and arrangement of constituent parts of a cell wall. Includes biosynthesis of constituent macromolecules, such as proteins and polysa…	-	-	-	KOG4735	[S]Extracellular protein with conserved cysteines
BnaA01G0108300ZS	74.353	0.03696533333333333	10.97400235404262	1.21145693078859e-62	5.70327557974626e-61	up	PCAP1	plasma-membrane associated cation-binding protein 1	GO:0072709;GO:0005547;GO:0005886;GO:0009414;GO:0075733;GO:0010350;GO:0071325;GO:0005516;GO:0005829;GO:0051511;GO:0006499;GO:0005881;GO:0009506;GO:0090332;GO:0071472;GO:0071219;GO:0031117;GO:0005507;GO:0005546;GO:0035865;GO:0000325;GO:0071281;GO:0051592;GO:0071286;GO:0005509;GO:0080025;GO:0031115;GO:0043657;GO:0008017;GO:0009409;GO:0043325;GO:0071280;GO:0043622	Any process that results in a change in state or activity of a cell (in terms of movement, secretion, enzyme production, gene expression, etc.) as a result of a sorbitol stimulus.;Binding to phosphatidylinositol-3,4,5-trisphosphate, a derivative of phosphatidylinositol in which the inositol ring is phosphorylated at the 3', 4' and 5' positions.;The membrane surrounding a cell that separates the c…	-	-	-
BnaA01G0108400ZS	0.7593956666666667	0.07330500000000001	3.3728682561230996	5.21872670028108e-14	4.84828079710673e-13	up	BAM3	Leucine-rich receptor-like protein kinase family protein	GO:0005789;GO:0004674;GO:0038023;GO:0005886;GO:0042802;GO:0048437;GO:0030154;GO:0005524;GO:0010078;GO:0042277;GO:0004672;GO:0010088;GO:0106310;GO:0009755;GO:0045595;GO:0016020;GO:0010075;GO:0001653;GO:0006468	The lipid bilayer surrounding the endoplasmic reticulum.;Catalysis of the reactions: ATP + protein serine = ADP + protein serine phosphate, and ATP + protein threonine = ADP + protein threonine phosphate.;Receiving a signal and transmitting it in the cell to initiate a change in cell activity. A signal is a physical entity or change in state that is used to transfer information in order to trigge…	-	-	-
BnaA01G0108600ZS	10.370780333333334	3.9076880000000003	1.4081372631103195	1.82515528787787e-15	1.85120014692979e-14	up	TAF11	TBP-associated factor 11	GO:0005669;GO:0051123;GO:0003713;GO:0046982	A complex composed of TATA binding protein (TBP) and TBP associated factors (TAFs); the total mass is typically about 800 kDa. Most of the TAFs are conserved across species. In TATA-containing promoters for RNA polymerase II (Pol II), TFIID is believed to recognize at least two distinct elements, the TATA element and a downstream promoter element. TFIID is also involved in recognition of TATA-les…	K03135	TAF11	ko03022 Basal transcription factors	KOG3219	[K]Transcription initiation factor TFIID, subunit TAF11
BnaA01G0108700ZS	10.726	0.033132666666666664	8.338647500600228	4.62812247398668e-34	1.0890346573298e-32	up	AT4G20300	Serine/Threonine-kinase, putative (DUF1639)	-	-	-	-	-
BnaA01G0109200ZS	59.842939666666666	0.2647393333333334	7.820464678828875	6.54477218019296e-236	2.52757622554492e-233	up	RABE1b	RAB GTPase homolog E1B	GO:0009941;GO:0009534;GO:0009507;GO:0042644;GO:0003746;GO:0070125;GO:0009535;GO:0048046;GO:0009536;GO:0005739;GO:0009658;GO:0003729;GO:0005634;GO:0048366;GO:0005730;GO:0009570;GO:0005525;GO:0003924	The double lipid bilayer enclosing the chloroplast and separating its contents from the rest of the cytoplasm; includes the intermembrane space.;Sac-like membranous structures (cisternae) in a chloroplast combined into stacks (grana) and present singly in the stroma (stroma thylakoids or frets) as interconnections between grana. An example of this component is found in Arabidopsis thaliana.;A chl…	K02358	-	-	KOG0460;KOG3200	[J]Mitochondrial translation elongation factor Tu;[S]Uncharacterized conserved protein
BnaA01G0109700ZS	7.207498333333334	0.0001	16.13721097765992	1.31791904257958e-18	1.61623595252265e-17	up	GSNAP	gamma-soluble NSF attachment protein	GO:0006886;GO:0031201;GO:0005829;GO:0005483;GO:0019905;GO:0016192	The directed movement of proteins in a cell, including the movement of proteins between specific compartments or structures within a cell, such as organelles of a eukaryotic cell.;A protein complex involved in membrane fusion; a stable ternary complex consisting of a four-helix bundle, usually formed from one R-SNARE and three Q-SNAREs with an ionic layer sandwiched between hydrophobic layers. On…	K21198	-	-	KOG1585	[U]Protein required for fusion of vesicles in vesicular transport, gamma-SNAP
BnaA01G0110100ZS	12.488313333333332	0.014197333333333333	9.780742949301212	1.20175092037623e-21	1.73198582467126e-20	up	smB	small nuclear ribonucleoprotein associated protein B	GO:0070034;GO:0071007;GO:1990446;GO:1990904;GO:0071004;GO:0071204;GO:0005685;GO:0005687;GO:0005829;GO:0005681;GO:0005737;GO:0005634;GO:0003723;GO:0005697;GO:0000398;GO:0005689;GO:0005654;GO:0071208;GO:0034719;GO:0034709;GO:0005682;GO:0071005;GO:0005686;GO:0071013;GO:0000387;GO:0046540;GO:1990447;GO:0005683;GO:0006479	Binding to the telomerase RNA template.;A spliceosomal complex that contains the U2, U5 and U6 snRNPs bound to a splicing intermediate in which the first catalytic cleavage of the 5' splice site has occurred. The precise subunit composition differs significantly from that of the catalytic step 1, or activated, spliceosome, and includes many proteins in addition to those found in the U2, U5 and U6…	-	-	-	KOG3168	[K]U1 snRNP component
BnaA01G0109000ZS	11.790137333333334	0.017561333333333335	9.390962423054178	4.95631887577704e-54	1.95048410703219e-52	up	AT4G20320	CTP synthase family protein	GO:0006541;GO:0003883;GO:0005524;GO:0044210	The chemical reactions and pathways involving glutamine, 2-amino-4-carbamoylbutanoic acid.;Catalysis of the reaction: ATP + UTP + NH3 = ADP + phosphate + CTP.;Binding to ATP, adenosine 5'-triphosphate, a universally important coenzyme and enzyme regulator.;The chemical reactions and pathways resulting in the formation of cytidine 5'-triphosphate (CTP) from simpler components.	K01937	pyrG, CTPS	ko00240 Pyrimidine metabolism	KOG2387	[F]CTP synthase (UTP-ammonia lyase)
BnaA01G0110200ZS	4.05175	0.025170333333333333	7.330678095690172	3.59415896249948e-22	5.33635804082487e-21	up	AT4G20460	NAD(P)-binding Rossmann-fold superfamily protein	GO:0033358;GO:0003978;GO:0033499;GO:0045227;GO:0050373;GO:0005829;GO:0006012;GO:0016020;GO:0032580	The chemical reactions and pathways resulting in the formation of UDP-L-arabinose, uridinediphosphoarabinose, a substance composed of arabinose in glycosidic linkage with uridine diphosphate.;Catalysis of the reaction: UDP-glucose = UDP-galactose.;The chemical reactions and pathways resulting in the breakdown of galactose, via the intermediate UDP-galactose.;The chemical reactions and pathways re…	K12448	UXE, uxe	ko00520 Amino sugar and nucleotide sugar metabolism	KOG1371	[M]UDP-glucose 4-epimerase/UDP-sulfoquinovose synthase
BnaA01G0109900ZS	3.814185333333333	0.13628700000000002	4.806655087135901	3.67814816541437e-71	2.00180871133145e-69	up	AT4G20430	Subtilase family protein	GO:0006508;GO:0005576;GO:0004252	The hydrolysis of proteins into smaller polypeptides and/or amino acids by cleavage of their peptide bonds.;The space external to the outermost structure of a cell. For cells without external protective or external encapsulating structures this refers to space outside of the plasma membrane. This term covers the host cell environment outside an intracellular parasite.;Catalysis of the hydrolysis …	-	-	-
BnaA01G0110400ZS	6.105421666666667	1.1231456666666666	2.442545886796696	3.45361823369589e-26	6.17361353558447e-25	up	AT4G20760	NAD(P)-binding Rossmann-fold superfamily protein	GO:0009507;GO:0005829;GO:0005634;GO:0110095;GO:0016491	A chlorophyll-containing plastid with thylakoids organized into grana and frets, or stroma thylakoids, and embedded in a stroma.;The part of the cytoplasm that does not contain organelles but which does contain other particulate matter, such as protein complexes.;A membrane-bounded organelle of eukaryotic cells in which chromosomes are housed and replicated. In most cells, the nucleus contains al…	-	-	-	KOG1611	[R]Predicted short chain-type dehydrogenase
BnaA01G0110900ZS	1.3419040000000002	0.010430666666666666	7.007306285040485	3.29170857774659e-11	2.51409299719579e-10	up	AT4G20820	FAD-binding Berberine family protein	GO:0016491;GO:0005576;GO:0009505;GO:0071949	Catalysis of an oxidation-reduction (redox) reaction, a reversible chemical reaction in which the oxidation state of an atom or atoms within a molecule is altered. One substrate acts as a hydrogen or electron donor and becomes oxidized, while the other acts as hydrogen or electron acceptor and becomes reduced.;The space external to the outermost structure of a cell. For cells without external pro…	-	-	-
BnaA01G0111100ZS	37.58857766666667	0.0001	18.519934799978177	2.8287430443872e-32	6.29236538513426e-31	up	TPP2	tripeptidyl peptidase ii	GO:0022626;GO:0008240;GO:0009507;GO:0006508;GO:0005829;GO:0005737;GO:0004177;GO:0003729;GO:0000325;GO:1901149;GO:0004252;GO:0005773	A ribosome located in the cytosol.;Catalysis of the release of an N-terminal tripeptide from a polypeptide.;A chlorophyll-containing plastid with thylakoids organized into grana and frets, or stroma thylakoids, and embedded in a stroma.;The hydrolysis of proteins into smaller polypeptides and/or amino acids by cleavage of their peptide bonds.;The part of the cytoplasm that does not contain organe…	K01280	-	-	KOG1114	[O]Tripeptidyl peptidase II
BnaA01G0111200ZS	9.42316	0.028152333333333335	8.386812781643616	3.93066523590682e-56	1.61568540908528e-54	up	TPP2	tripeptidyl peptidase ii	GO:0022626;GO:0008240;GO:0009507;GO:0006508;GO:0005829;GO:0005737;GO:0004177;GO:0003729;GO:0000325;GO:1901149;GO:0004252;GO:0005773	A ribosome located in the cytosol.;Catalysis of the release of an N-terminal tripeptide from a polypeptide.;A chlorophyll-containing plastid with thylakoids organized into grana and frets, or stroma thylakoids, and embedded in a stroma.;The hydrolysis of proteins into smaller polypeptides and/or amino acids by cleavage of their peptide bonds.;The part of the cytoplasm that does not contain organe…	K01280	-	-	KOG1114	[O]Tripeptidyl peptidase II
BnaA01G0111900ZS	3.067816333333333	0.0001	14.904924492468233	8.24307560961534e-21	1.13763763263977e-19	up	GHR1	Leucine-rich receptor-like protein kinase family protein	GO:0071244;GO:0009738;GO:0009416;GO:0004674;GO:0005524;GO:0005886;GO:0009789;GO:0009737;GO:0071485;GO:0090333;GO:0004672;GO:0016020;GO:1901528;GO:0006468;GO:0106310	Any process that results in a change in state or activity of a cell (in terms of movement, secretion, enzyme production, gene expression, etc.) as a result of a carbon dioxide (CO2) stimulus.;A series of molecular signals generated by the binding of the plant hormone abscisic acid (ABA) to a receptor, and ending with modulation of a cellular process, e.g. transcription.;Any process that results i…	-	-	-
BnaA01G0111400ZS	20.198251666666668	0.45755566666666664	5.464139336671586	4.11630336784001e-87	2.99020349963272e-85	up	FAH2	fatty acid hydroxylase 2	GO:0005789;GO:0005783;GO:0080132;GO:0102771;GO:0006633;GO:0005506;GO:0006631	The lipid bilayer surrounding the endoplasmic reticulum.;The irregular network of unit membranes, visible only by electron microscopy, that occurs in the cytoplasm of many eukaryotic cells. The membranes form a complex meshwork of tubular channels, which are often expanded into slitlike cavities called cisternae. The ER takes two forms, rough (or granular), with ribosomes adhering to the outer su…	K19706	-	-	KOG0539	[I]Sphingolipid fatty acid hydroxylase
BnaA01G0106100ZS	8.935095666666667	3.140009333333333	1.5087143286827438	4.97645489588937e-82	3.34160635872603e-80	up	SUS2	Pre-mRNA-processing-splicing factor	GO:0000398;GO:0071013;GO:0000244;GO:0008237;GO:0017070;GO:0005681;GO:0000380;GO:0005739;GO:0030623;GO:0030619;GO:0005682;GO:0030620;GO:0097157	The joining together of exons from one or more primary transcripts of messenger RNA (mRNA) and the excision of intron sequences, via a spliceosomal mechanism, so that mRNA consisting only of the joined exons is produced.;A spliceosomal complex that contains three snRNPs, including U5, bound to a splicing intermediate in which the first catalytic cleavage of the 5' splice site has occurred. The pr…	K12856	PRPF8, PRP8	ko03040 Spliceosome	KOG1795	[A]U5 snRNP spliceosome subunit
BnaA01G0113000ZS	1.382747666666667	0.003885	8.47540759359278	2.17644742733246e-11	1.6871786889336e-10	up	AT4G21065	Tetratricopeptide repeat (TPR)-like superfamily protein	GO:0007049;GO:0005694;GO:0009451;GO:0005737;GO:0006281;GO:0003723;GO:0043231;GO:0008270	The progression of biochemical and morphological phases and events that occur in a cell during successive cell replication or nuclear replication events. Canonically, the cell cycle comprises the replication and segregation of genetic material followed by the division of the cell, but in endocycles or syncytial cells nuclear replication or nuclear division may not be followed by cell division.;A …	-	-	-	KOG4362;KOG4197	[LK]Transcriptional regulator BRCA1;[R]FOG: PPR repeat
BnaA01G0112900ZS	1.7225019999999998	0.83529	1.0441565865737141	2.60549792382871e-08	1.54523704302585e-07	up	AT4G21060	Galactosyltransferase family protein	GO:0000139;GO:0018258;GO:0005794;GO:0010405;GO:0005783;GO:0030246;GO:0006486;GO:0080147;GO:1990714;GO:0008378	The lipid bilayer surrounding any of the compartments of the Golgi apparatus.;The glycosylation of proteins via 04 atom of hydroxyproline to form O4-glycosyl-L-hydroxyproline; the most common form is arabinofuranosyl-4-proline.;A membrane-bound cytoplasmic organelle of the endomembrane system that further processes the core oligosaccharides (e.g. N-glycans) added to proteins in the endoplasmic re…	K20843	-	-	KOG2287	[G]Galactosyltransferases
BnaA01G0113600ZS	1.8506576666666668	0.7294753333333333	1.3431069507706697	0.000507323651858904	0.00161036094126395	up	AT4G21140	copper ion-binding protein	GO:0005762	The larger of the two subunits of a mitochondrial ribosome. Two sites on the ribosomal large subunit are involved in translation: the aminoacyl site (A site) and peptidyl site (P site).	-	-	-
BnaA01G0113900ZS	0.9351686666666666	0.057549666666666666	4.022347115136933	6.296665590776e-13	5.44079344948395e-12	up	AT4G21170	Tetratricopeptide repeat (TPR)-like superfamily protein	GO:0009536;GO:0005739	Any member of a family of organelles found in the cytoplasm of plants and some protists, which are membrane-bounded and contain DNA. Plant plastids develop from a common type, the proplastid.;A semiautonomous, self replicating organelle that occurs in varying numbers, shapes, and sizes in the cytoplasm of virtually all eukaryotic cells. It is notably the site of tissue respiration.	-	-	-	KOG4197	[R]FOG: PPR repeat
BnaA01G0114000ZS	9.903578666666666	0.006135333333333333	10.656592495362686	7.35650342338476e-25	1.24028254466794e-23	up	ATERDJ2B	DnaJ / Sec63 Brl domains-containing protein	GO:0005783;GO:0005829;GO:0006614;GO:0006620;GO:0008320;GO:0015031;GO:0016020;GO:0031207	The irregular network of unit membranes, visible only by electron microscopy, that occurs in the cytoplasm of many eukaryotic cells. The membranes form a complex meshwork of tubular channels, which are often expanded into slitlike cavities called cisternae. The ER takes two forms, rough (or granular), with ribosomes adhering to the outer surface, and smooth (with no ribosomes attached).;The part …	K09540	SEC63, DNAJC23	ko03060 Protein export;ko04141 Protein processing in endoplasmic reticulum	KOG0721;KOG0951	[O]Molecular chaperone (DnaJ superfamily);[A]RNA helicase BRR2, DEAD-box superfamily
BnaA01G0113800ZS	21.148083333333332	0.3869553333333333	5.772216062356455	2.20403469994025e-225	7.64777664892466e-223	up	HAP6	ribophorin II (RPN2) family protein	GO:0005794;GO:0009505;GO:0009409;GO:0008250;GO:0005783;GO:0005829;GO:0005739;GO:0000325;GO:0009506;GO:0006487	A membrane-bound cytoplasmic organelle of the endomembrane system that further processes the core oligosaccharides (e.g. N-glycans) added to proteins in the endoplasmic reticulum and packages them into membrane-bound vesicles. The Golgi apparatus operates at the intersection of the secretory, lysosomal, and endocytic pathways.;A more or less rigid stucture lying outside the cell membrane of a cel…	K12667	SWP1, RPN2	ko00510 N-Glycan biosynthesis;ko04141 Protein processing in endoplasmic reticulum;ko00513 Various types of N-glycan biosynthesis	KOG2447	[O]Oligosaccharyltransferase, delta subunit (ribophorin II)
BnaA01G0114100ZS	15.7253	1.2666173333333335	3.634037843548625	1.56331683970922e-80	1.01774904011432e-78	up	emb1417	Pentatricopeptide repeat (PPR) superfamily protein	-	-	-	-	-
BnaA01G0114800ZS	70.74284633333333	0.04338533333333333	10.671161138041075	5.29380942033373e-48	1.79944769043139e-46	up	PSBQA	photosystem II subunit QA	GO:0009654;GO:0009534;GO:0009507;GO:0009535;GO:0048046;GO:0005829;GO:0015979;GO:0009579;GO:0031977;GO:0019898;GO:0009570;GO:0005509;GO:0009767;GO:0045156	A complex, composed of a cluster of manganese, calcium and chloride ions bound to extrinsic proteins, that catalyzes the splitting of water to O2 and 4 H+. In cyanobacteria there are five extrinsic proteins in OEC (PsbO, PsbP-like, PsbQ-like, PsbU and PsbV), while in plants there are only three (PsbO, PsbP and PsbQ).;Sac-like membranous structures (cisternae) in a chloroplast combined into stacks…	K08901	psbQ	ko00195 Photosynthesis
BnaA01G0114900ZS	2.183863666666667	0.0001	14.41459517465193	2.16225033682403e-19	2.77047696859007e-18	up	AT4G21300	Tetratricopeptide repeat (TPR)-like superfamily protein	GO:0003723;GO:0043231;GO:0009451	Binding to an RNA molecule or a portion thereof.;Organized structure of distinctive morphology and function, bounded by a single or double lipid bilayer membrane and occurring within the cell. Includes the nucleus, mitochondria, plastids, vacuoles, and vesicles. Excludes the plasma membrane.;The covalent alteration of one or more nucleotides within an RNA molecule to produce an RNA molecule with …	-	-	-	KOG4197	[R]FOG: PPR repeat
BnaA01G0115000ZS	0.7702933333333334	0.0001	12.911192223921667	7.33964518726814e-06	3.24966724571597e-05	up	AT4G21310	transmembrane protein, putative (DUF1218)	GO:0048366;GO:0009855;GO:0005789;GO:0016020	The process whose specific outcome is the progression of the leaf over time, from its formation to the mature structure.;The establishment of an organism's body plan or part of an organism with respect to a single longitudinal plane. The pattern can either be symmetric, such that the halves are mirror images, or asymmetric where the pattern deviates from this symmetry.;The lipid bilayer surroundi…	-	-	-
BnaA01G0114500ZS	84.73884566666665	8.316484666666666	3.3489777331970454	3.09768524012962e-227	1.10863073277246e-224	up	AT4G21215	uncharacterized protein	GO:0016020	A lipid bilayer along with all the proteins and protein complexes embedded in it an attached to it.	-	-	-
BnaA01G0115700ZS	4.790987666666667	1.2239596666666666	1.9687670821175105	1.91763211345357e-33	4.42103131127641e-32	up	B160	protein B160	GO:0003712;GO:0006357;GO:0045815;GO:0000785;GO:0040029;GO:2000028;GO:0046872;GO:0033169;GO:0000118;GO:0005634;GO:0048188;GO:0043565;GO:0031490;GO:0032454;GO:0016491	A transcription regulator activity that modulates the transcription of specific gene sets via binding to a DNA-bound DNA-binding transcription factor, either on its own or as part of a complex. Coregulators often act by altering chromatin structure and modifications. For example, one class of transcription coregulators modifies chromatin structure through covalent modification of histones. A seco…	K15601	-	-	KOG1356	[K]Putative transcription factor 5qNCA, contains JmjC domain
BnaA01G0116400ZS	6.483595666666666	1.5257643333333333	2.0872619801304406	4.28187518104181e-17	4.77715263180145e-16	up	FBS2	F-box family protein	GO:0005634;GO:0016567	A membrane-bounded organelle of eukaryotic cells in which chromosomes are housed and replicated. In most cells, the nucleus contains all of the cell's chromosomes except the organellar chromosomes, and is the site of RNA synthesis and processing. In some species, or in specialized cell types, RNA metabolism or DNA replication may be absent.;The process in which one or more ubiquitin groups are ad…	-	-	-
BnaA01G0116500ZS	2.8270516666666663	1.1305026666666667	1.3223338546646257	2.56615928353924e-09	1.67620592589481e-08	up	AT4G21520	Transducin/WD40 repeat-like superfamily protein	GO:0070034;GO:0051087;GO:0090666;GO:0044877;GO:0032203;GO:0042802;GO:0030576;GO:0090671;GO:0034337;GO:0015030;GO:0005829;GO:0045739;GO:0042393;GO:0003723;GO:0000781;GO:0051973;GO:1904851;GO:0005697;GO:1904867;GO:0031625;GO:2001034;GO:0035861;GO:0007004;GO:1905168;GO:0006281;GO:2000781	Binding to the telomerase RNA template.;Binding to a chaperone protein, a class of proteins that bind to nascent or unfolded polypeptides and ensure correct folding or transport.;A process in which a small Cajal body-specific RNA is transported to, or maintained in, a Cajal body.;Binding to a macromolecular complex.;A cellular process that results in the formation of a telomere at a non-telomeric…	K23314	-	-	KOG2919	[R]Guanine nucleotide-binding protein
BnaA01G0116600ZS	1.9022153333333334	0.5993826666666666	1.6661313016767192	9.72129032990401e-14	8.88037208447478e-13	up	APC4	Transducin/WD40 repeat-like superfamily protein	GO:0007049;GO:0051301;GO:0009793;GO:0005680;GO:0031145;GO:0034399;GO:0005634;GO:0048481;GO:0070979	The progression of biochemical and morphological phases and events that occur in a cell during successive cell replication or nuclear replication events. Canonically, the cell cycle comprises the replication and segregation of genetic material followed by the division of the cell, but in endocycles or syncytial cells nuclear replication or nuclear division may not be followed by cell division.;Th…	-	-	-	KOG4640;KOG1116	[DO]Anaphase-promoting complex (APC), subunit 4;[IT]Sphingosine kinase, involved in sphingolipid metabolism
BnaA01G0116700ZS	1.7213336666666665	0.4621676666666666	1.8970385420561306	1.03275758369326e-14	1.00335716527175e-13	up	VAL3	VP1/ABI3-like 3	GO:0005634;GO:0048366;GO:0003700;GO:0003677	A membrane-bounded organelle of eukaryotic cells in which chromosomes are housed and replicated. In most cells, the nucleus contains all of the cell's chromosomes except the organellar chromosomes, and is the site of RNA synthesis and processing. In some species, or in specialized cell types, RNA metabolism or DNA replication may be absent.;The process whose specific outcome is the progression of…	-	-	-
BnaA01G0116800ZS	10.215200333333334	0.8460816666666666	3.5937767633695152	1.34016518731403e-42	4.00917600478011e-41	up	VPS28-1	vacuolar protein sorting-associated protein-like protein	GO:0005794;GO:0043328;GO:0044877;GO:0005829;GO:0000813;GO:0005802	A membrane-bound cytoplasmic organelle of the endomembrane system that further processes the core oligosaccharides (e.g. N-glycans) added to proteins in the endoplasmic reticulum and packages them into membrane-bound vesicles. The Golgi apparatus operates at the intersection of the secretory, lysosomal, and endocytic pathways.;The process of directing proteins towards the vacuole that contributes…	K12184	VPS28	ko04144 Endocytosis	KOG3284	[U]Vacuolar sorting protein VPS28
BnaA01G0116900ZS	68.7337	0.04848933333333333	10.46913432118749	3.9439518859479e-59	1.72597131285365e-57	up	AT4G21570	organic solute transporter ostalpha protein (DUF300)	GO:0005886;GO:0016020	The membrane surrounding a cell that separates the cell from its external environment. It consists of a phospholipid bilayer and associated proteins.;A lipid bilayer along with all the proteins and protein complexes embedded in it an attached to it.	-	-	-	KOG2641	[T]Predicted seven transmembrane receptor - rhodopsin family
BnaA01G0117900ZS	0.251235	0.0001	11.294821747335257	5.5625133924994e-07	2.85677481571061e-06	up	NRT1.8	NITRATE TRANSPORTER 1.8	GO:0015293;GO:0005886;GO:0022857;GO:0046686;GO:0042128;GO:0010167;GO:0015112;GO:0016020;GO:0055085	Enables the active transport of a solute across a membrane by a mechanism whereby two or more species are transported together in the same direction in a tightly coupled process not directly linked to a form of energy other than chemiosmotic energy.;The membrane surrounding a cell that separates the cell from its external environment. It consists of a phospholipid bilayer and associated proteins.…	-	-	-	KOG1237	[E]H+/oligopeptide symporter
BnaA01G0117200ZS	33.9307	0.0001	18.37223022235978	1.04453715550105e-27	1.9828221699135e-26	up	AT4G21580	oxidoreductase, zinc-binding dehydrogenase family protein	GO:0003960;GO:0042803;GO:0005829;GO:0006739;GO:0070402;GO:0048038;GO:0016491	Catalysis of the reaction: NADPH + H+ + quinone = NADP+ + semiquinone.;Binding to an identical protein to form a homodimer.;The part of the cytoplasm that does not contain organelles but which does contain other particulate matter, such as protein complexes.;The chemical reactions and pathways involving nicotinamide-adenine dinucleotide phosphate, a coenzyme involved in many redox and biosyntheti…	-	-	-	KOG1198	[CR]Zinc-binding oxidoreductase
BnaA01G0117800ZS	0.1257573333333333	0.0001	10.296426815549003	9.45851254347815e-05	0.000348340898623208	up	CPL1	C-terminal domain phosphatase-like 1	GO:0009738;GO:0009651;GO:0017018;GO:0016607;GO:0004722;GO:0016791;GO:0046872;GO:0008420;GO:0005634;GO:0003723;GO:0045892;GO:0000184;GO:0004721;GO:0009611	A series of molecular signals generated by the binding of the plant hormone abscisic acid (ABA) to a receptor, and ending with modulation of a cellular process, e.g. transcription.;Any process that results in a change in state or activity of a cell or an organism (in terms of movement, secretion, enzyme production, gene expression, etc.) as a result of a stimulus indicating an increase or decreas…	K18998	-	-	KOG0323	[K]TFIIF-interacting CTD phosphatases, including NLI-interacting factor
BnaA01G0117100ZS	103.82631666666667	0.182469	9.152305069334474	7.74011347566674e-263	3.83399229605907e-260	up	BAG7	BCL-2-associated athano 7	GO:0005886;GO:0005783;GO:0009536;GO:0070417;GO:0009506;GO:0034620;GO:0016020;GO:0005516;GO:0006457;GO:0034605	The membrane surrounding a cell that separates the cell from its external environment. It consists of a phospholipid bilayer and associated proteins.;The irregular network of unit membranes, visible only by electron microscopy, that occurs in the cytoplasm of many eukaryotic cells. The membranes form a complex meshwork of tubular channels, which are often expanded into slitlike cavities called ci…	-	-	-
BnaA01G0117600ZS	12.307172999999999	0.17745	6.115943023236634	4.66258138668649e-105	4.5401720206514e-103	up	AT4G21660	proline-rich spliceosome-associated (PSP) family protein	GO:0000398;GO:0071013;GO:0016607;GO:0071011;GO:1903241;GO:0005654;GO:0005689;GO:0005681;GO:0005634;GO:0003723;GO:0071005;GO:0008380;GO:0006397;GO:0005684;GO:0005686	The joining together of exons from one or more primary transcripts of messenger RNA (mRNA) and the excision of intron sequences, via a spliceosomal mechanism, so that mRNA consisting only of the joined exons is produced.;A spliceosomal complex that contains three snRNPs, including U5, bound to a splicing intermediate in which the first catalytic cleavage of the 5' splice site has occurred. The pr…	K12829	SF3B2, SAP145, CUS1	ko03040 Spliceosome	KOG2330	[A]Splicing factor 3b, subunit 2
BnaA01G0122000ZS	3.2104216666666665	0.0001	14.97047517735085	1.12924755923877e-14	1.0946111090029e-13	up	PUX3	UBA/UBX domain protein	GO:0000045;GO:0061025;GO:0031468;GO:0005829;GO:0007030;GO:0043130;GO:0005634;GO:0043161	The formation of a double membrane-bounded structure, the autophagosome, that occurs when a specialized membrane sac, called the isolation membrane, starts to enclose a portion of the cytoplasm.;The membrane organization process that joins two lipid bilayers to form a single membrane.;The reformation of the nuclear membranes following their breakdown in the context of a normal process.;The part o…	K14012	SHP1, UBX1, NSFL1C	ko04141 Protein processing in endoplasmic reticulum	KOG2086	[Y]Protein tyrosine phosphatase SHP1/Cofactor for p97 ATPase-mediated vesicle membrane fusion
BnaA01G0121800ZS	8.924472666666666	0.0069050000000000005	10.335909795212807	3.17911038762714e-25	5.44238539361453e-24	up	SRF8	STRUBBELIG-receptor family 8	GO:0005524;GO:0005886;GO:0004672;GO:0016020;GO:0006468	Binding to ATP, adenosine 5'-triphosphate, a universally important coenzyme and enzyme regulator.;The membrane surrounding a cell that separates the cell from its external environment. It consists of a phospholipid bilayer and associated proteins.;Catalysis of the phosphorylation of an amino acid residue in a protein, usually according to the reaction: a protein + ATP = a phosphoprotein + ADP.;A …	-	-	-	KOG1187	[T]Serine/threonine protein kinase
BnaA01G0122100ZS	3.1561973333333335	0.476896	2.726440821879651	5.96282037041838e-10	4.12009008451116e-09	up	AT4G22160	uncharacterized protein	-	-	-	-	-
BnaA01G0122300ZS	25.514707666666666	1.20238	4.407363089997451	7.37696213349945e-149	1.20638038411393e-146	up	AT4G22190	serine/arginine repetitive matrix-like protein	-	-	-	-	-
BnaA01G0122700ZS	10.648858666666667	3.3635566666666663	1.6626393432935938	2.03171708249759e-34	4.83909702467901e-33	up	AT4G22240	Plastid-lipid associated protein PAP / fibrillin family protein	GO:0009507	A chlorophyll-containing plastid with thylakoids organized into grana and frets, or stroma thylakoids, and embedded in a stroma.	-	-	-
BnaA01G0123300ZS	13.6133	0.0001	17.05465200851942	4.40550473322493e-21	6.18753004004637e-20	up	ATCES1	Alkaline phytoceramidase (aPHC)	GO:0016811;GO:0005789;GO:0006672;GO:0005783;GO:0010508;GO:0098542;GO:0009738;GO:0031667;GO:0090333;GO:0005634;GO:0010025;GO:0002238;GO:0042742;GO:0000139;GO:0005794;GO:0006914;GO:0009737;GO:0010150;GO:0030148;GO:0009651;GO:0046872;GO:0016020	Catalysis of the hydrolysis of any non-peptide carbon-nitrogen bond in a linear amide.;The lipid bilayer surrounding the endoplasmic reticulum.;The chemical reactions and pathways involving ceramides, any N-acylated sphingoid.;The irregular network of unit membranes, visible only by electron microscopy, that occurs in the cytoplasm of many eukaryotic cells. The membranes form a complex meshwork o…	K04711	ACER3, YDC1	ko00600 Sphingolipid metabolism	KOG2329	[I]Alkaline ceramidase
BnaA01G0123000ZS	17.2519	0.36638299999999996	5.55726038909788	5.58336854875525e-158	9.96507373073793e-156	up	MRB1	transmembrane protein, putative (DUF3537)	GO:0016020	A lipid bilayer along with all the proteins and protein complexes embedded in it an attached to it.	-	-	-
BnaA01G0123100ZS	13.2732	0.098734	7.070755601796661	9.30723908434925e-76	5.61036104134799e-74	up	AT4G22290	Ubiquitin-specific protease family C19-related protein	GO:0005886;GO:2001007;GO:0016020	The membrane surrounding a cell that separates the cell from its external environment. It consists of a phospholipid bilayer and associated proteins.;NA;A lipid bilayer along with all the proteins and protein complexes embedded in it an attached to it.	-	-	-
BnaA01G0122400ZS	9.972593999999999	2.0349869999999997	2.2929492387498325	3.17167453275054e-71	1.72753909191417e-69	up	KT2/3	potassium transport 2/3	GO:0034765;GO:0005789;GO:0009737;GO:0005249;GO:0042802;GO:0042391;GO:0009506;GO:0016020	Any process that modulates the frequency, rate or extent of the directed movement of ions from one side of a membrane to the other.;The lipid bilayer surrounding the endoplasmic reticulum.;Any process that results in a change in state or activity of a cell or an organism (in terms of movement, secretion, enzyme production, gene expression, etc.) as a result of an abscisic acid stimulus.;Enables t…	K21867	-	-	KOG0498	[PT]K+-channel ERG and related proteins, contain PAS/PAC sensor domain
BnaA01G0122600ZS	32.14404733333333	0.051446	9.287276968391675	2.0987104370575e-28	4.10711564116631e-27	up	ISU1	SufE/NifU family protein	GO:0016226;GO:0005759;GO:0005198;GO:0005829;GO:0005737;GO:0005739;GO:0005506;GO:0006879;GO:0008198;GO:0051537	The incorporation of iron and exogenous sulfur into a metallo-sulfur cluster.;The gel-like material, with considerable fine structure, that lies in the matrix space, or lumen, of a mitochondrion. It contains the enzymes of the tricarboxylic acid cycle and, in some organisms, the enzymes concerned with fatty acid oxidation.;The action of a molecule that contributes to the structural integrity of a…	K22068	-	-	KOG3361	[C]Iron binding protein involved in Fe-S cluster formation
BnaA01G0123800ZS	110.95203900000001	0.0001	20.081504749956515	2.76836162458326e-29	5.58880376762073e-28	up	AT5G20160	Ribosomal protein L7Ae/L30e/S12e/Gadd45 family protein	GO:0000398;GO:0022625;GO:0005690;GO:0071011;GO:0042274;GO:0046540;GO:0005634;GO:0032040;GO:0003723;GO:0000470;GO:0005730;GO:0071005;GO:0030490;GO:0030622;GO:0031428	The joining together of exons from one or more primary transcripts of messenger RNA (mRNA) and the excision of intron sequences, via a spliceosomal mechanism, so that mRNA consisting only of the joined exons is produced.;The large subunit of a ribosome located in the cytosol.;A ribonucleoprotein complex that contains small nuclear RNA U4atac, a heptameric ring of Sm proteins, as well as several p…	K12845	SNU13, NHP2L	ko03040 Spliceosome;ko03008 Ribosome biogenesis in eukaryotes	KOG3387	[AJ]60S ribosomal protein 15.5kD/SNU13, NHP2/L7A family (includes ribonuclease P subunit p38), involved in splicing
BnaA01G0123900ZS	24.4157	0.025113333333333335	9.92513865197835	3.32700648286577e-30	6.93789451340011e-29	up	AT4G12590	ER membrane protein complex subunit-like protein (Protein of unknown function DUF106, transmembrane)	GO:0016020;GO:0005794;GO:0005789;GO:0072546;GO:0030140;GO:0060041;GO:0071816;GO:0045494;GO:0045050	A lipid bilayer along with all the proteins and protein complexes embedded in it an attached to it.;A membrane-bound cytoplasmic organelle of the endomembrane system that further processes the core oligosaccharides (e.g. N-glycans) added to proteins in the endoplasmic reticulum and packages them into membrane-bound vesicles. The Golgi apparatus operates at the intersection of the secretory, lysos…	-	-	-	KOG3188	[S]Uncharacterized conserved protein
BnaA01G0124000ZS	4.017456666666667	0.01535	8.031899996879323	2.6433082966999e-06	1.24741888324139e-05	up	-	-	-	-	-	-	-
BnaA01G0124700ZS	3.32534	0.012414666666666666	8.065313822368827	1.03480746384769e-12	8.81889213392803e-12	up	AT4G22530	S-adenosyl-L-methionine-dependent methyltransferases superfamily protein	GO:0045335;GO:0008168;GO:0032259	A membrane-bounded intracellular vesicle that arises from the ingestion of particulate material by phagocytosis.;Catalysis of the transfer of a methyl group to an acceptor molecule.;The process in which a methyl group is covalently attached to a molecule.	-	-	-	KOG3010	[R]Methyltransferase
BnaA01G0123500ZS	7.1685756666666665	2.4005933333333336	1.5782954684779646	2.00183371529831e-24	3.31490666852342e-23	up	AT4G22350	Ubiquitin C-terminal hydrolases superfamily protein	GO:0000398;GO:0007049;GO:0051301;GO:0004843;GO:0005654;GO:0005681;GO:0046540;GO:0016579;GO:0005634;GO:0000245;GO:0008270	The joining together of exons from one or more primary transcripts of messenger RNA (mRNA) and the excision of intron sequences, via a spliceosomal mechanism, so that mRNA consisting only of the joined exons is produced.;The progression of biochemical and morphological phases and events that occur in a cell during successive cell replication or nuclear replication events. Canonically, the cell cy…	K12847	USP39, SAD1	ko03040 Spliceosome	KOG2026	[Z]Spindle pole body protein - Sad1p
BnaA01G0125000ZS	3.5900586666666663	0.037772	6.570546434248943	9.50900518417027e-23	1.45317922507115e-21	up	TPPG	Haloacid dehalogenase-like hydrolase (HAD) superfamily protein	GO:0005992;GO:0004805	The chemical reactions and pathways resulting in the formation of trehalose, a disaccharide isomeric with sucrose and obtained from certain lichens and fungi.;Catalysis of the reaction: trehalose 6-phosphate + H2O = trehalose + phosphate.	K01087	otsB	ko00500 Starch and sucrose metabolism	KOG1050	[G]Trehalose-6-phosphate synthase component TPS1 and related subunits
BnaA01G0124800ZS	11.233850666666667	0.5325876666666667	4.398689700058078	1.97851733790784e-160	3.60654692446311e-158	up	ORP2A	OSBP(oxysterol binding protein)-related protein 2A	GO:0016020;GO:0032934;GO:0005829;GO:0043231;GO:0015248;GO:0006869;GO:0008289	A lipid bilayer along with all the proteins and protein complexes embedded in it an attached to it.;Binding to a sterol, a steroid containing a hydroxy group in the 3 position, closely related to cholestan-3-ol.;The part of the cytoplasm that does not contain organelles but which does contain other particulate matter, such as protein complexes.;Organized structure of distinctive morphology and fu…	K20456	-	-	KOG1737	[I]Oxysterol-binding protein
BnaA01G0125100ZS	5.909217000000001	0.8960183333333333	2.7213668224320546	1.18302190453321e-39	3.27135227864791e-38	up	AT4G22580	Exostosin family protein	GO:0016757;GO:0006486;GO:0000139	Catalysis of the transfer of a glycosyl group from one compound (donor) to another (acceptor).;A protein modification process that results in the addition of a carbohydrate or carbohydrate derivative unit to a protein amino acid, e.g. the addition of glycan chains to proteins.;The lipid bilayer surrounding any of the compartments of the Golgi apparatus.	-	-	-	KOG1021	[GMW]Acetylglucosaminyltransferase EXT1/exostosin 1
BnaA01G0125500ZS	8.30164	0.0001	16.341108924268823	3.66570728068577e-22	5.43668371850373e-21	up	HIP1	HSP70-interacting protein 1	GO:0005829;GO:0000118;GO:0046983;GO:0051085;GO:0030544	The part of the cytoplasm that does not contain organelles but which does contain other particulate matter, such as protein complexes.;A protein complex that possesses histone deacetylase activity.;The formation of a protein dimer, a macromolecular structure consists of two noncovalently associated identical or nonidentical subunits.;The process of assisting in the correct posttranslational nonco…	K09560	-	-	KOG1308	[OT]Hsp70-interacting protein Hip/Transient component of progesterone receptor complexes and an Hsp70-binding protein
BnaA01G0125700ZS	30.82578666666667	0.006186666666666667	12.282687787246351	5.53941886061965e-31	1.1855292894658e-29	up	CYP706A1	cytochrome P450, family 706, subfamily A, polypeptide 1	GO:0016711;GO:0020037;GO:0005506;GO:0016705;GO:0004497;GO:0016020;GO:0009813	Catalysis of the reaction: a flavonoid + NADPH + H+ + O2 = 3'-hydroxyflavonoid + NADP+ + H2O.;Binding to a heme, a compound composed of iron complexed in a porphyrin (tetrapyrrole) ring.;Binding to an iron (Fe) ion.;Catalysis of an oxidation-reduction (redox) reaction in which hydrogen or electrons are transferred from each of two donors, and molecular oxygen is reduced or incorporated into a don…	-	-	-	KOG0156	[Q]Cytochrome P450 CYP2 subfamily
BnaA01G0126300ZS	9.48713	0.0001	16.533684247843258	5.86536134675113e-20	7.73564548678115e-19	up	AT4G22755	methylsterol monooxygenase 1-3	GO:0016491;GO:0016020;GO:0005789;GO:0005783;GO:0005506;GO:0000254;GO:0008610;GO:0016126	Catalysis of an oxidation-reduction (redox) reaction, a reversible chemical reaction in which the oxidation state of an atom or atoms within a molecule is altered. One substrate acts as a hydrogen or electron donor and becomes oxidized, while the other acts as hydrogen or electron acceptor and becomes reduced.;A lipid bilayer along with all the proteins and protein complexes embedded in it an att…	K14423	SMO1	ko00100 Steroid biosynthesis	KOG1315;KOG0873	[R]Predicted DHHC-type Zn-finger protein;[I]C-4 sterol methyl oxidase
BnaA01G0126900ZS	0.485668	0.07440333333333334	2.7065312704182083	0.000134795933857722	0.000482092962909245	up	AT4G22790	MATE efflux family protein	GO:0071244;GO:1902456;GO:0005886;GO:0022857;GO:0015297;GO:0042910;GO:0016020;GO:1990961	Any process that results in a change in state or activity of a cell (in terms of movement, secretion, enzyme production, gene expression, etc.) as a result of a carbon dioxide (CO2) stimulus.;NA;The membrane surrounding a cell that separates the cell from its external environment. It consists of a phospholipid bilayer and associated proteins.;Enables the transfer of a substance, usually a specifi…	K03327	-	-	KOG1347	[R]Uncharacterized membrane protein, predicted efflux pump
BnaA01G0126400ZS	8.805909666666667	0.23192133333333334	5.246764606994583	3.54737358458976e-08	2.0762720791318e-07	up	SMO1-2	sterol C4-methyl oxidase 1-2	GO:0055089;GO:0016491;GO:0016020;GO:0005789;GO:0005783;GO:0005506;GO:0055092;GO:0000254;GO:0080064;GO:0008610;GO:0016126	Any process involved in the maintenance of an internal steady state of fatty acid within an organism or cell.;Catalysis of an oxidation-reduction (redox) reaction, a reversible chemical reaction in which the oxidation state of an atom or atoms within a molecule is altered. One substrate acts as a hydrogen or electron donor and becomes oxidized, while the other acts as hydrogen or electron accepto…	K14423	SMO1	ko00100 Steroid biosynthesis	KOG0873	[I]C-4 sterol methyl oxidase
BnaA01G0126200ZS	3.0087360000000003	0.0001	14.87686990323632	6.04664021434891e-12	4.87705233194393e-11	up	AT4G22750	DHHC-type zinc finger protein	GO:0005794;GO:0030659;GO:0005886;GO:0005783;GO:0019706;GO:0006612;GO:0016020;GO:0018230	A membrane-bound cytoplasmic organelle of the endomembrane system that further processes the core oligosaccharides (e.g. N-glycans) added to proteins in the endoplasmic reticulum and packages them into membrane-bound vesicles. The Golgi apparatus operates at the intersection of the secretory, lysosomal, and endocytic pathways.;The lipid bilayer surrounding a cytoplasmic vesicle.;The membrane surr…	K20028	-	-	KOG1315	[R]Predicted DHHC-type Zn-finger protein
BnaA01G0127200ZS	0.5434296666666666	0.0001	12.407877611327239	6.99441770574217e-11	5.21052104524213e-10	up	AT4G22860	Cell cycle regulated microtubule associated protein	GO:0005880;GO:0009941;GO:0051301;GO:0008017;GO:0005654;GO:0060236;GO:0000278;GO:0005634;GO:0005874;GO:0051225;GO:0030295;GO:0032147;GO:0016020;GO:0005819;GO:0009524;GO:0090307	Any microtubule in the nucleus of a cell.;The double lipid bilayer enclosing the chloroplast and separating its contents from the rest of the cytoplasm; includes the intermembrane space.;The process resulting in division and partitioning of components of a cell to form more cells; may or may not be accompanied by the physical separation of a cell into distinct, individually membrane-bounded daugh…	-	-	-
BnaA01G0127300ZS	18.104656666666667	0.05048666666666667	8.486242674747098	3.42305245102151e-47	1.14196972374074e-45	up	LDOX	leucoanthocyanidin dioxygenase	GO:0009753;GO:0046872;GO:0009718;GO:0016706;GO:0009611;GO:0007033;GO:0031418;GO:0010023;GO:0050589;GO:0016491	Any process that results in a change in state or activity of a cell or an organism (in terms of movement, secretion, enzyme production, gene expression, etc.) as a result of a jasmonic acid stimulus.;Binding to a metal ion.;The chemical reactions and pathways resulting in the formation of anthocyanins, any member of a group of intensely colored soluble glycosides of anthocyanidins.;Catalysis of t…	K05277	E1.14.11.19	ko00941 Flavonoid biosynthesis	KOG0143	[QR]Iron/ascorbate family oxidoreductases
BnaA01G0127400ZS	109.02737666666667	0.0001	20.05625900911624	2.08226018983559e-30	4.37287434090911e-29	up	PGR5-LIKE A	PGR5-LIKE A	GO:0009534;GO:0009507;GO:0009535;GO:0019904;GO:0016730;GO:0005829;GO:0042802;GO:0009579;GO:0009773	Sac-like membranous structures (cisternae) in a chloroplast combined into stacks (grana) and present singly in the stroma (stroma thylakoids or frets) as interconnections between grana. An example of this component is found in Arabidopsis thaliana.;A chlorophyll-containing plastid with thylakoids organized into grana and frets, or stroma thylakoids, and embedded in a stroma.;The pigmented membran…	-	-	-
BnaA01G0127600ZS	4.751370666666666	0.0001	15.536056139045485	5.51205633589659e-18	6.48181033808504e-17	up	FZR2	FIZZY-related 2	GO:0051301;GO:0005680;GO:0031145;GO:1905786;GO:1990757;GO:0010997;GO:0009825;GO:0016567;GO:0042023;GO:0010091	The process resulting in division and partitioning of components of a cell to form more cells; may or may not be accompanied by the physical separation of a cell into distinct, individually membrane-bounded daughter cells.;A ubiquitin ligase complex that degrades mitotic cyclins and anaphase inhibitory protein, thereby triggering sister chromatid separation and exit from mitosis. Substrate recogn…	K03364	CDH1	ko04111 Cell cycle - yeast;ko04120 Ubiquitin mediated proteolysis;ko04914 Progesterone-mediated oocyte maturation;ko04110 Cell cycle	KOG0305	[DO]Anaphase promoting complex, Cdc20, Cdh1, and Ama1 subunits
BnaA01G0128300ZS	0.8626186666666666	0.0001	13.074507220321852	4.51157767838102e-12	3.67359041526017e-11	up	AT4G11860	FAM63A-like protein (DUF544)	GO:0071108;GO:0036435;GO:0004843;GO:0016807;GO:1990380	A protein deubiquitination process in which a K48-linked ubiquitin chain, i.e. a polymer of ubiquitin formed by linkages between lysine residues at position 48 of the ubiquitin monomers, is removed from a protein.;Binding to a protein upon poly-ubiquitination formed by linkages between lysine residues at position 48 in the target protein.;Catalysis of the thiol-dependent hydrolysis of a peptide b…	K01309	-	-	KOG2427	[S]Uncharacterized conserved protein
BnaA01G0129800ZS	76.206	0.017905666666666667	12.055272376589377	2.7369523807879e-63	1.3156811103623e-61	up	GSH1	glutamate-cysteine ligase	GO:0042398;GO:0006750;GO:0005524;GO:0009507;GO:0043436;GO:0004357	The chemical reactions and pathways resulting in the formation of compounds derived from amino acids, organic acids containing one or more amino substituents.;The chemical reactions and pathways resulting in the formation of glutathione, the tripeptide glutamylcysteinylglycine, which acts as a coenzyme for some enzymes and as an antioxidant in the protection of sulfhydryl groups in enzymes and ot…	K01919	gshA	ko00270 Cysteine and methionine metabolism;ko00480 Glutathione metabolism
BnaA01G0130100ZS	3.4284250000000003	0.0001	15.065258341796522	1.40181273270227e-11	1.10408702580169e-10	up	AT4G23330	uncharacterized protein	-	-	-	-	-
BnaA01G0130600ZS	29.02249066666667	0.0001	18.14681180908129	6.81123474148517e-27	1.25294825948251e-25	up	Tic32-IVa	NAD(P)-binding Rossmann-fold superfamily protein	GO:0009941;GO:0009507;GO:0005886;GO:0005829;GO:0009706;GO:0015031;GO:0016491	The double lipid bilayer enclosing the chloroplast and separating its contents from the rest of the cytoplasm; includes the intermembrane space.;A chlorophyll-containing plastid with thylakoids organized into grana and frets, or stroma thylakoids, and embedded in a stroma.;The membrane surrounding a cell that separates the cell from its external environment. It consists of a phospholipid bilayer …	-	-	-	KOG1208	[Q]Dehydrogenases with different specificities (related to short-chain alcohol dehydrogenases)
BnaA01G0131000ZS	3.524423666666667	0.0001	15.105099738841943	5.62026550925686e-17	6.23069233565149e-16	up	AT4G23470	PLAC8 family protein	-	-	-	-	-
BnaA01G0130700ZS	0.31870899999999996	0.009381666666666667	5.0862517072529	3.32122597609031e-08	1.94958389049038e-07	up	AT4G23440	Disease resistance protein (TIR-NBS class)	GO:0000725;GO:0007165	A DNA repair process that involves the exchange, reciprocal or nonreciprocal, of genetic material between the broken DNA molecule and a homologous DNA region.;The cellular process in which a signal is conveyed to trigger a change in the activity or state of a cell. Signal transduction begins with reception of a signal (e.g. a ligand binding to a receptor or receptor activation by a stimulus such …	-	-	-
BnaA01G0131100ZS	1.9728116666666666	0.04599066666666666	5.422768315619407	2.97888343087855e-24	4.89606960049447e-23	up	AT4G23490	fringe-like protein (DUF604)	GO:0008375;GO:0016020	Catalysis of the transfer of an N-acetylglucosaminyl residue from UDP-N-acetyl-glucosamine to a sugar.;A lipid bilayer along with all the proteins and protein complexes embedded in it an attached to it.	-	-	-	KOG2246	[G]Galactosyltransferases
BnaA01G0131400ZS	12.317385333333334	0.011103666666666666	10.115444162033185	1.62405155248973e-38	4.36724201312118e-37	up	AT4G23500	Pectin lyase-like superfamily protein	GO:0005975;GO:0004650;GO:0016020	The chemical reactions and pathways involving carbohydrates, any of a group of organic compounds based of the general formula Cx(H2O)y. Includes the formation of carbohydrate derivatives by the addition of a carbohydrate residue to another molecule.;Catalysis of the random hydrolysis of (1->4)-alpha-D-galactosiduronic linkages in pectate and other galacturonans.;A lipid bilayer along with all the…	-	-	-
BnaA01G0131600ZS	5.280393666666666	0.0001	15.688357869696913	2.50207125174789e-11	1.93040727489537e-10	up	-	-	-	-	-	-	-
BnaA01G0132500ZS	83.96365866666667	0.05239766666666667	10.646046749056486	6.22287350011643e-70	3.3103265669063e-68	up	BTI1	VIRB2-interacting protein 1	GO:0005789;GO:0005886;GO:0005783;GO:0071786;GO:0000325;GO:0071782;GO:0098554;GO:0009617	The lipid bilayer surrounding the endoplasmic reticulum.;The membrane surrounding a cell that separates the cell from its external environment. It consists of a phospholipid bilayer and associated proteins.;The irregular network of unit membranes, visible only by electron microscopy, that occurs in the cytoplasm of many eukaryotic cells. The membranes form a complex meshwork of tubular channels, …	-	-	-	KOG1792	[U]Reticulon
BnaA01G0131900ZS	4.227670666666667	0.009841	8.746842357106118	5.14106717956513e-34	1.20765611406713e-32	up	AT4G23540	ARM repeat superfamily protein	GO:0005634;GO:0003723;GO:0031965;GO:0005730;GO:0006364	A membrane-bounded organelle of eukaryotic cells in which chromosomes are housed and replicated. In most cells, the nucleus contains all of the cell's chromosomes except the organellar chromosomes, and is the site of RNA synthesis and processing. In some species, or in specialized cell types, RNA metabolism or DNA replication may be absent.;Binding to an RNA molecule or a portion thereof.;Either …	K14794	-	-	KOG1248	[S]Uncharacterized conserved protein
BnaA01G0132600ZS	5.391076666666667	0.0001	15.718285805874782	6.6169609184216e-23	1.01849943143559e-21	up	TRH1	Potassium transporter family protein	GO:0006813;GO:0015079;GO:0005886;GO:0000325;GO:0016020;GO:0009932;GO:0048825	The directed movement of potassium ions (K+) into, out of or within a cell, or between cells, by means of some agent such as a transporter or pore.;Enables the transfer of potassium ions (K+) from one side of a membrane to the other.;The membrane surrounding a cell that separates the cell from its external environment. It consists of a phospholipid bilayer and associated proteins.;A closed struct…	K03549	-	-
BnaA01G0135200ZS	4.344990666666667	0.8004423333333334	2.4404837032378097	3.49568024895137e-10	2.46065507957542e-09	up	AT4G23930	Late embryosis abundant (LEA) hydroxyproline-rich glycoprotein family	GO:0016020	A lipid bilayer along with all the proteins and protein complexes embedded in it an attached to it.	-	-	-
BnaA01G0118000ZS	2.2534933333333336	0.0001	14.459875561583567	6.05511826474283e-19	7.55861430283101e-18	up	AT4G21700	DUF2921 family protein, putative (DUF2921)	GO:0016020	A lipid bilayer along with all the proteins and protein complexes embedded in it an attached to it.	-	-	-
BnaA01G0118400ZS	3.803307333333333	0.0001	15.214966902888454	7.80834097284041e-12	6.2610529487443e-11	up	AT4G21740	uncharacterized protein	GO:0016020	A lipid bilayer along with all the proteins and protein complexes embedded in it an attached to it.	-	-	-
BnaA01G0118700ZS	1.4332966666666664	0.0001	13.807049632018757	1.85408396733632e-16	1.99841718314741e-15	up	ATML1	Homeobox-leucine zipper family protein / lipid-binding START domain-containing protein	GO:0010029;GO:0009845;GO:2000033;GO:0030154;GO:0090627;GO:0005634;GO:0043565;GO:0003677;GO:0003700;GO:0000981;GO:0048825;GO:0008289	Any process that modulates the frequency, rate or extent of seed germination.;The physiological and developmental changes that occur in a seed commencing with water uptake (imbibition) and terminating with the elongation of the embryonic axis.;NA;The process in which relatively unspecialized cells, e.g. embryonic or regenerative cells, acquire specialized structural and/or functional features tha…	K09338	-	-
BnaA01G0118900ZS	0.3610333333333333	0.0001	11.817916328463228	0.00654538848069788	0.0162139199266195	up	AT4G21780	uncharacterized protein	-	-	-	-	-
BnaA01G0119100ZS	17.61246733333333	0.0001	17.426237505140257	2.53489003113642e-25	4.36467198635748e-24	up	TOM1	tobamovirus multiplication 1	GO:0000325;GO:0009705;GO:0046786;GO:0005774	A closed structure that is completely surrounded by a unit membrane, contains liquid, and retains the same shape regardless of cell cycle phase. An example of this structure is found in Arabidopsis thaliana.;The lipid bilayer surrounding a vacuole that retains the same shape regardless of cell cycle phase. The membrane separates its contents from the cytoplasm of the cell. An example of this comp…	-	-	-
BnaA01G0119300ZS	9.777228333333333	0.0001	16.57713792484183	3.63237241640086e-19	4.60066854304084e-18	up	DER2.1	DERLIN-2.1	GO:0051787;GO:0030968;GO:1990381;GO:0005789;GO:0000839;GO:0030433;GO:0006950	Binding to a misfolded protein.;The series of molecular signals generated as a consequence of the presence of unfolded proteins in the endoplasmic reticulum (ER) or other ER-related stress; results in changes in the regulation of transcription and translation.;NA;The lipid bilayer surrounding the endoplasmic reticulum.;A multiprotein complex that recognizes and ubiquitinates proteins with misfold…	K13989	DERL2_3	ko04141 Protein processing in endoplasmic reticulum	KOG0858	[S]Predicted membrane protein
BnaA01G0119400ZS	3.96539	0.0001	15.275174779108733	1.15905668666419e-23	1.8498631316905e-22	up	AT4G21820	binding / calmodulin binding protein	GO:0007049;GO:0051301;GO:0005737;GO:0005634;GO:0005819;GO:0005516	The progression of biochemical and morphological phases and events that occur in a cell during successive cell replication or nuclear replication events. Canonically, the cell cycle comprises the replication and segregation of genetic material followed by the division of the cell, but in endocycles or syncytial cells nuclear replication or nuclear division may not be followed by cell division.;Th…	K16743	-	-	KOG0165	[Z]Microtubule-associated protein Asp
BnaA01G0119500ZS	20.490397666666667	0.0001	17.644588458110558	2.11447808992774e-22	3.1758301552726e-21	up	MSRB2	methionine sulfoxide reductase B 2	GO:0009507;GO:0033743;GO:0006979;GO:0005829;GO:0046872;GO:0030091;GO:0009570	A chlorophyll-containing plastid with thylakoids organized into grana and frets, or stroma thylakoids, and embedded in a stroma.;Catalysis of the reaction: peptide-L-methionine + H(2)O + thioredoxin disulfide = peptide-L-methionine (R)-S-oxide + thioredoxin. Can act on oxidized methionine in peptide linkage with specificity for the R enantiomer. Thioredoxin disulfide is the oxidized form of thior…	K07305	-	-	KOG0856	[O]Predicted pilin-like transcription factor
BnaA01G0119600ZS	33.6394	0.0001	18.359791547393428	7.19732462990858e-23	1.10608704974519e-21	up	AT4G21870	HSP20-like chaperones superfamily protein	GO:0009651;GO:0043621;GO:0042542;GO:0005737;GO:0009408;GO:0051259;GO:0051082;GO:0006457	Any process that results in a change in state or activity of a cell or an organism (in terms of movement, secretion, enzyme production, gene expression, etc.) as a result of a stimulus indicating an increase or decrease in the concentration of salt (particularly but not exclusively sodium and chloride ions) in the environment.;Binding to a domain within the same polypeptide.;Any process that resu…	K13993	HSP20	ko04141 Protein processing in endoplasmic reticulum	KOG0710	[O]Molecular chaperone (small heat-shock protein Hsp26/Hsp42)
BnaA01G0119700ZS	3.3128433333333334	0.0001	15.015782358529087	2.42342138470453e-20	3.25521351138235e-19	up	AT4G21880	Pentatricopeptide repeat (PPR) superfamily protein	GO:0005739	A semiautonomous, self replicating organelle that occurs in varying numbers, shapes, and sizes in the cytoplasm of virtually all eukaryotic cells. It is notably the site of tissue respiration.	-	-	-	KOG4197	[R]FOG: PPR repeat
BnaA01G0119800ZS	0.8747413333333333	0.0001	13.094640750421627	8.35265909937658e-12	6.68418073116466e-11	up	AT4G21890	zinc finger MYND domain protein	GO:0001673;GO:0005737;GO:0046872;GO:0045892;GO:0042826;GO:0007286	The nucleus of a male germ cell, a reproductive cell in males.;The contents of a cell excluding the plasma membrane and nucleus, but including other subcellular structures.;Binding to a metal ion.;Any process that stops, prevents, or reduces the frequency, rate or extent of cellular DNA-templated transcription.;Binding to histone deacetylase.;The process whose specific outcome is the progression …	-	-	-	KOG2084	[B]Predicted histone tail methylase containing SET domain
BnaA01G0119900ZS	4.688808333333333	0.0001	15.516933686076497	3.36837672357736e-20	4.49272444280151e-19	up	PRORP3	proteinaceous RNase P 3	GO:0001682;GO:0046872;GO:0005634;GO:0004526;GO:0043231;GO:0008033;GO:0006397;GO:0043144	Generation of the mature 5'-end of the tRNA, usually via an endonucleolytic cleavage by RNase P.;Binding to a metal ion.;A membrane-bounded organelle of eukaryotic cells in which chromosomes are housed and replicated. In most cells, the nucleus contains all of the cell's chromosomes except the organellar chromosomes, and is the site of RNA synthesis and processing. In some species, or in speciali…	K18213	PRORP	ko03013 RNA transport	KOG1347	[R]Uncharacterized membrane protein, predicted efflux pump
BnaA01G0120000ZS	0.3657296666666667	0.0001	11.836561942287346	0.0119652644480031	0.027668535633847	up	AT4G21902	uncharacterized protein	-	-	-	-	-
BnaA01G0120100ZS	1.4501373333333334	0.0001	13.823901914780574	1.07778767057675e-07	5.99319383369519e-07	up	AT4G21903	MATE efflux family protein	GO:0022857;GO:0042910;GO:0015297;GO:0016020;GO:1990961	Enables the transfer of a substance, usually a specific substance or a group of related substances, from one side of a membrane to the other.;Enables the directed movement of a xenobiotic from one side of a membrane to the other. A xenobiotic is a compound foreign to the organim exposed to it. It may be synthesized by another organism (like ampicilin) or it can be a synthetic chemical.;Enables th…	K03327	-	-	KOG1347	[R]Uncharacterized membrane protein, predicted efflux pump
BnaA01G0120200ZS	1.3864766666666668	0.0001	13.759135716685913	3.54539299313895e-07	1.86353270920414e-06	up	AT4G21910	MATE efflux family protein	GO:0022857;GO:0042910;GO:0015297;GO:0016020;GO:1990961	Enables the transfer of a substance, usually a specific substance or a group of related substances, from one side of a membrane to the other.;Enables the directed movement of a xenobiotic from one side of a membrane to the other. A xenobiotic is a compound foreign to the organim exposed to it. It may be synthesized by another organism (like ampicilin) or it can be a synthetic chemical.;Enables th…	K03327	-	-
BnaA01G0120300ZS	1.17522	0.0001	13.520646915462033	2.85801980735683e-07	1.51657863663632e-06	up	AT4G21930	senescence regulator (Protein of unknown function, DUF584)	GO:0010150;GO:0005737	The process that occurs in a leaf near the end of its active life that is associated with the dismantling of cell components and membranes, loss of functional chloroplasts, and an overall decline in metabolism.;The contents of a cell excluding the plasma membrane and nucleus, but including other subcellular structures.	-	-	-
BnaA01G0120600ZS	0.8787636666666666	0.0001	13.101259506035204	0.0054228632087752	0.0137021404302744	up	-	-	-	-	-	-	-
BnaA01G0120800ZS	26.8003	0.18379633333333334	7.187998484696772	2.47495505310644e-07	1.32285950868088e-06	up	APG8A	Ubiquitin-like superfamily protein	GO:0006914;GO:0006995;GO:0031410;GO:0005874;GO:0015031;GO:0016020;GO:0000421;GO:0005776	The cellular catabolic process in which cells digest parts of their own cytoplasm; allows for both recycling of macromolecular constituents under conditions of cellular stress and remodeling the intracellular structure for cell differentiation.;Any process that results in a change in state or activity of a cell (in terms of movement, secretion, enzyme production, gene expression, etc.) as a resul…	K08341	GABARAP, ATG8, LC3	ko04139 Regulation of mitophagy - yeast;ko04212 Longevity regulating pathway - worm;ko04727 GABAergic synapse;ko04068 FoxO signaling pathway;ko04140 Regulation of autophagy
BnaA01G0120900ZS	6.127218666666667	0.0001	15.902944718327783	7.61502877631282e-21	1.05329931619267e-19	up	2025-04-03	APS reductase 3	GO:0009507;GO:0009973;GO:0033741;GO:0046872;GO:0051539;GO:0000103;GO:0019344;GO:0004604;GO:0019379	A chlorophyll-containing plastid with thylakoids organized into grana and frets, or stroma thylakoids, and embedded in a stroma.;Catalysis of the reaction: AMP + sulfite + acceptor = adenylyl sulfate + reduced acceptor.;Catalysis of the reaction: AMP + glutathione disulfide + H(+) + sulfite = 5'-adenylyl sulfate + 2 glutathione.;Binding to a metal ion.;Binding to a 4 iron, 4 sulfur (4Fe-4S) clust…	K05907	APR	ko00920 Sulfur metabolism	KOG0191;KOG0189	[O]Thioredoxin/protein disulfide isomerase;[E]Phosphoadenosine phosphosulfate reductase
BnaA01G0121300ZS	0.07043100000000001	0.0001	9.460066756454822	0.0150805489610566	0.0339590553871045	up	WRKY31	WRKY DNA-binding protein 31	GO:0005634;GO:0043565;GO:0003700	A membrane-bounded organelle of eukaryotic cells in which chromosomes are housed and replicated. In most cells, the nucleus contains all of the cell's chromosomes except the organellar chromosomes, and is the site of RNA synthesis and processing. In some species, or in specialized cell types, RNA metabolism or DNA replication may be absent.;Binding to DNA of a specific nucleotide composition, e.g…	-	-	-
BnaA01G0121700ZS	1.83174	0.0001	14.160923968717855	1.94266912254613e-17	2.21325055349809e-16	up	AT4G22120	ERD (early-responsive to dehydration stress) family protein	GO:0005227;GO:0008381;GO:0005886;GO:0042802;GO:0016020;GO:0006812	Enables the calcium concentration-regulatable energy-independent passage of cations across a lipid bilayer down a concentration gradient.;Enables the transmembrane transfer of an ion by a channel that opens in response to a mechanical stress.;The membrane surrounding a cell that separates the cell from its external environment. It consists of a phospholipid bilayer and associated proteins.;Bindin…	K21989	-	-	KOG1134	[R]Uncharacterized conserved protein
BnaA01G0118200ZS	19.605812999999998	7.5410596666666665	1.3784422979760025	1.66466613188557e-89	1.2573655555503e-87	up	NRPB2	DNA-directed RNA polymerase family protein	GO:0005665;GO:0006351;GO:0046872;GO:0032549;GO:0009506;GO:0003677;GO:0035196;GO:0006366;GO:0000428;GO:0003899	RNA polymerase II, one of three nuclear DNA-directed RNA polymerases found in all eukaryotes, is a multisubunit complex; typically it produces mRNAs, snoRNAs, and some of the snRNAs. Two large subunits comprise the most conserved portion including the catalytic site and share similarity with other eukaryotic and bacterial multisubunit RNA polymerases. The largest subunit of RNA polymerase II cont…	-	-	-	KOG0214	[K]RNA polymerase II, second largest subunit
BnaA01G0118300ZS	3.8961306666666666	0.15070666666666668	4.692226920104253	1.76474607004612e-09	1.16982881216197e-08	up	AT4G21720	defensin-like protein	-	-	-	-	-
BnaA01G0118800ZS	5.965365000000001	0.018981333333333333	8.295885266663875	1.85519891287372e-27	3.48299456433148e-26	up	AT4G21770	Pseudouridine synthase family protein	GO:0009982;GO:0009507;GO:0000455;GO:0001522;GO:0003723	Catalysis of the reaction: RNA uridine = RNA pseudouridine. Conversion of uridine in an RNA molecule to pseudouridine by rotation of the C1'-N-1 glycosidic bond of uridine in RNA to a C1'-C5.;A chlorophyll-containing plastid with thylakoids organized into grana and frets, or stroma thylakoids, and embedded in a stroma.;The intramolecular conversion of uridine to pseudouridine during ribosome biog…	-	-	-	KOG1919	[A]RNA pseudouridylate synthases
BnaA01G0119200ZS	13.145016333333333	0.01719	9.578730674423172	5.69116380834254e-30	1.17638610355873e-28	up	QQT2	P-loop containing nucleoside triphosphate hydrolases superfamily protein	GO:0051301;GO:0009793;GO:0005737;GO:0009524;GO:0005634;GO:0005874;GO:0005819;GO:0005525;GO:0003924	The process resulting in division and partitioning of components of a cell to form more cells; may or may not be accompanied by the physical separation of a cell into distinct, individually membrane-bounded daughter cells.;The process whose specific outcome is the progression of the embryo over time, from zygote formation to the end of seed dormancy. An example of this process is found in Arabido…	K06883	-	-	KOG1532	[L]GTPase XAB1, interacts with DNA repair protein XPA
BnaA01G0120400ZS	2.91507	0.32431899999999997	3.1680450768334247	2.57574576802213e-25	4.4305549437516e-24	up	CPK15	calcium-dependent protein kinase 15	GO:0046777;GO:0004683;GO:0005524;GO:0005737;GO:0009931;GO:0005634;GO:0004672;GO:0035556;GO:0016020;GO:0005509;GO:0005516;GO:0006468;GO:0018105;GO:0106310	The phosphorylation by a protein of one or more of its own amino acid residues (cis-autophosphorylation), or residues on an identical protein (trans-autophosphorylation).;Calmodulin-dependent catalysis of the reactions: ATP + a protein serine = ADP + protein serine phosphate; and ATP + a protein threonine = ADP + protein threonine phosphate.;Binding to ATP, adenosine 5'-triphosphate, a universall…	-	-	-	KOG0032	[T]Ca2+/calmodulin-dependent protein kinase, EF-Hand protein superfamily
BnaA01G0120500ZS	2025.56	299.8881023333333	2.7558222941945703	0	0	up	PRXR1	Peroxidase superfamily protein	GO:0009505;GO:0020037;GO:0048511;GO:0006979;GO:0004601;GO:0046872;GO:0042744;GO:0140825;GO:0005576	A more or less rigid stucture lying outside the cell membrane of a cell and composed of cellulose and pectin and other organic and inorganic substances.;Binding to a heme, a compound composed of iron complexed in a porphyrin (tetrapyrrole) ring.;Any process pertinent to the generation and maintenance of rhythms in the physiology of an organism.;Any process that results in a change in state or act…	K00430	E1.11.1.7	ko00940 Phenylpropanoid biosynthesis
BnaA01G0120700ZS	5.704345333333333	0.44023266666666666	3.695723216344265	1.91417891061858e-17	2.18224696119337e-16	up	AT4G21970	senescence regulator (Protein of unknown function, DUF584)	GO:0009751;GO:0009753;GO:0009646;GO:0009737;GO:0005737;GO:0010150;GO:0009617	Any process that results in a change in state or activity of a cell or an organism (in terms of movement, secretion, enzyme production, gene expression, etc.) as a result of a salicylic acid stimulus.;Any process that results in a change in state or activity of a cell or an organism (in terms of movement, secretion, enzyme production, gene expression, etc.) as a result of a jasmonic acid stimulus…	-	-	-
BnaA01G0121000ZS	26.924537666666666	0.051853333333333335	9.020269122428555	7.19025334591605e-30	1.47909764660482e-28	up	AT4G22000	tyrosine sulfotransferase-like protein	-	-	-	-	-
BnaA01G0121100ZS	18.638015333333332	0.035257000000000004	9.04612280593577	1.09439690997e-50	3.99837998796469e-49	up	sks4	SKU5 similar 4	GO:0005507;GO:0005576;GO:0016491	Binding to a copper (Cu) ion.;The space external to the outermost structure of a cell. For cells without external protective or external encapsulating structures this refers to space outside of the plasma membrane. This term covers the host cell environment outside an intracellular parasite.;Catalysis of an oxidation-reduction (redox) reaction, a reversible chemical reaction in which the oxidatio…	-	-	-	KOG1263	[Q]Multicopper oxidases
BnaA01G0135300ZS	8.04856	1.4139686666666667	2.508980537389831	7.27599453488291e-79	4.65262075230113e-77	up	FtsHi1	FtsH extracellular protease family	GO:0043572;GO:0009534;GO:0043231;GO:0045037;GO:0009941;GO:0006508;GO:0004176;GO:0009536;GO:0005737;GO:0005829;GO:0009658;GO:0062091;GO:0016464;GO:0009507;GO:0005524;GO:0009793;GO:0009706;GO:0016887;GO:0004222;GO:0043621;GO:0016020;GO:0010020	The creation of two or more plastids by division of one plastid. A plastid is any member of a family of organelles found in the cytoplasm of plants and some protists, which are membrane-bounded and contain DNA.;Sac-like membranous structures (cisternae) in a chloroplast combined into stacks (grana) and present singly in the stroma (stroma thylakoids or frets) as interconnections between grana. An…	-	-	-	KOG0731;KOG1396	[O]AAA+-type ATPase containing the peptidase M41 domain;[S]Uncharacterized conserved protein
BnaA01G0135700ZS	0.6700849999999999	0.114153	2.5533753376025263	3.59034727166002e-05	0.000142448992076652	up	CSLG2	cellulose synthase like G2	GO:0000139;GO:0051753;GO:0016020;GO:0009734;GO:0016760;GO:0005886;GO:0005634;GO:0030244;GO:0071555;GO:0003677;GO:0009833;GO:0006355	The lipid bilayer surrounding any of the compartments of the Golgi apparatus.;Catalysis of the reaction: mannan(n) + GDP-mannose = mannan(n+1) + GDP. This reaction is the formation of the beta-(1->4)-linked mannan backbone in substrates such as galactomannan.;A lipid bilayer along with all the proteins and protein complexes embedded in it an attached to it.;A series of molecular signals generated…	-	-	-
BnaA01G0132700ZS	6.847316666666667	0.0001	16.063251113589757	6.17754140134e-22	9.04686571088817e-21	up	CDPK6	calcium-dependent protein kinase 6	GO:0005886;GO:0005516;GO:0018105;GO:0009738;GO:0046777;GO:0004683;GO:0005829;GO:0005737;GO:0005634;GO:0035556;GO:0005524;GO:0000325;GO:0004672;GO:0005509;GO:0010359;GO:0106310;GO:0009651;GO:0010119;GO:0009931;GO:0016020;GO:0004674	The membrane surrounding a cell that separates the cell from its external environment. It consists of a phospholipid bilayer and associated proteins.;Binding to calmodulin, a calcium-binding protein with many roles, both in the calcium-bound and calcium-free states.;The phosphorylation of peptidyl-serine to form peptidyl-O-phospho-L-serine.;A series of molecular signals generated by the binding o…	-	-	-	KOG0032	[T]Ca2+/calmodulin-dependent protein kinase, EF-Hand protein superfamily
BnaA01G0132800ZS	5.431781666666667	0.0001	15.729137870408286	9.1243510470332e-20	1.19165698227369e-18	up	PPT1	polyprenyltransferase 1	GO:0016765;GO:0008299;GO:0002083;GO:0047293;GO:0005743;GO:0008412;GO:0006744	Catalysis of the transfer of an alkyl or aryl (but not methyl) group from one compound (donor) to another (acceptor).;The chemical reactions and pathways resulting in the formation of an isoprenoid compound, isoprene (2-methylbuta-1,3-diene) or compounds containing or derived from linked isoprene (3-methyl-2-butenylene) residues.;Catalysis of the reaction: all-trans-decaprenyl diphosphate + 4-hyd…	K06125	COQ2	ko00130 Ubiquinone and other terpenoid-quinone biosynthesis	KOG1381	[H]Para-hydroxybenzoate-polyprenyl transferase
BnaA01G0133300ZS	7.041461666666667	0.0001	16.10358731414643	1.28212082791879e-13	1.16313116700789e-12	up	VAG2	vacuolar ATP synthase subunit G2	GO:0005794;GO:0046961;GO:0005829;GO:0000325;GO:0005773;GO:0016471	A membrane-bound cytoplasmic organelle of the endomembrane system that further processes the core oligosaccharides (e.g. N-glycans) added to proteins in the endoplasmic reticulum and packages them into membrane-bound vesicles. The Golgi apparatus operates at the intersection of the secretory, lysosomal, and endocytic pathways.;Enables the transfer of protons from one side of a membrane to the oth…	-	-	-	KOG1772	[C]Vacuolar H+-ATPase V1 sector, subunit G
BnaA01G0134600ZS	6.396364666666667	0.05390799999999999	6.890608994996133	3.07320637413959e-16	3.26660189888135e-15	up	AT4G23880	uncharacterized protein	-	-	-	-	-
BnaA01G0134700ZS	8.92249	0.0001	16.44515892059686	1.08388509327923e-12	9.22449369039943e-12	up	AT4G23885	uncharacterized protein	-	-	-	-	-
BnaA01G0134900ZS	0.31079233333333334	0.0001	11.601735200253263	0.000489236036591964	0.0015582288581361	up	AT4G23900	Nucleoside diphosphate kinase family protein	GO:0006228;GO:0009543;GO:0006241;GO:0005524;GO:0016310;GO:0005829;GO:0006183;GO:0005739;GO:0004550;GO:0005758;GO:0008270	The chemical reactions and pathways resulting in the formation of UTP, uridine (5'-)triphosphate.;The cavity enclosed within the chloroplast thylakoid membrane. An example of this component is found in Arabidopsis thaliana.;The chemical reactions and pathways resulting in the formation of CTP, cytidine 5'-triphosphate.;Binding to ATP, adenosine 5'-triphosphate, a universally important coenzyme an…	K00940	ndk, NME	ko00240 Pyrimidine metabolism;ko00230 Purine metabolism	KOG0888	[F]Nucleoside diphosphate kinase
BnaA01G0133400ZS	14.365039666666666	2.0279016666666667	2.824502374042238	3.32930842310175e-65	1.64794739955081e-63	up	AT4G23730	Galactose mutarotase-like superfamily protein	GO:0005975;GO:0047938;GO:0005737;GO:0030246	The chemical reactions and pathways involving carbohydrates, any of a group of organic compounds based of the general formula Cx(H2O)y. Includes the formation of carbohydrate derivatives by the addition of a carbohydrate residue to another molecule.;Catalysis of the reaction: alpha-D-glucose 6-phosphate = beta-D-glucose 6-phosphate.;The contents of a cell excluding the plasma membrane and nucleus…	K01792	E5.1.3.15	ko00010 Glycolysis / Gluconeogenesis	KOG1594	[G]Uncharacterized enzymes related to aldose 1-epimerase
BnaA01G0133500ZS	10.6011	0.28941133333333335	5.194952415993691	1.45070924148779e-148	2.36109837191384e-146	up	AT4G23740	Leucine-rich repeat protein kinase family protein	GO:0006468;GO:0004672;GO:0005524;GO:0016020	The process of introducing a phosphate group on to a protein.;Catalysis of the phosphorylation of an amino acid residue in a protein, usually according to the reaction: a protein + ATP = a phosphoprotein + ADP.;Binding to ATP, adenosine 5'-triphosphate, a universally important coenzyme and enzyme regulator.;A lipid bilayer along with all the proteins and protein complexes embedded in it an attach…	-	-	-
BnaA01G0133700ZS	1.0912436666666665	0.14598166666666665	2.9021141782942084	2.92644400443092e-07	1.55108112592762e-06	up	CRF2	cytokinin response factor 2	GO:0048364;GO:0009736;GO:0009873;GO:0005737;GO:0042802;GO:0005634;GO:0003677;GO:0003700;GO:0048825;GO:0000976	The process whose specific outcome is the progression of the root over time, from its formation to the mature structure. The root is the water- and mineral-absorbing part of a plant which is usually underground, does not bear leaves, tends to grow downwards and is typically derived from the radicle of the embryo.;A series of molecular signals generated by the binding of a cytokinin to a receptor,…	-	-	-
BnaA01G0133900ZS	11.748727666666667	1.6617186666666666	2.8217564721555966	4.72153052966771e-62	2.18961779115669e-60	up	WRKY53	WRKY family transcription factor	GO:0003700;GO:0042742;GO:0009751;GO:0009507;GO:0042542;GO:0010193;GO:0045893;GO:0010150;GO:0005634;GO:0043565;GO:2000022;GO:0003677;GO:0031347;GO:0000976;GO:0009617	A transcription regulator activity that modulates transcription of gene sets via selective and non-covalent binding to a specific double-stranded genomic DNA sequence (sometimes referred to as a motif) within a cis-regulatory region. Regulatory regions include promoters (proximal and distal) and enhancers. Genes are transcriptional units, and include bacterial operons.;Reactions triggered in resp…	-	-	-
BnaA01G0134400ZS	22.167062666666666	9.98727	1.1502559114795599	8.54800785573303e-40	2.37816920225618e-38	up	AT4G23860	PHD finger protein-like protein	GO:0016567;GO:0008270;GO:0061630	The process in which one or more ubiquitin groups are added to a protein.;Binding to a zinc ion (Zn).;Catalysis of the transfer of ubiquitin to a substrate protein via the reaction X-ubiquitin + S -> X + S-ubiquitin, where X is either an E2 or E3 enzyme, the X-ubiquitin linkage is a thioester bond, and the S-ubiquitin linkage is an amide bond: an isopeptide bond between the C-terminal glycine of …	K11979	-	-	KOG2752	[R]Uncharacterized conserved protein, contains N-recognin-type Zn-finger
BnaA01G0134800ZS	29.576712333333333	2.5778643333333333	3.520213449989363	9.59088186160666e-60	4.24064625752811e-58	up	NdhS	NAD(P)H-quinone oxidoreductase subunit S	GO:0010598;GO:0009534;GO:0009507;GO:0009535;GO:0005829;GO:0048038;GO:0009767	Complex that possesses NAD(P)H dehydrogenase (plastoquinone) activity. The complex is one of the components of the electron transport chain. It is involved in electron transport from an unidentified electron donor, possibly NADH, NADPH or ferredoxin(Fd) to the plastoquinone pool.;Sac-like membranous structures (cisternae) in a chloroplast combined into stacks (grana) and present singly in the str…	K00345	-	-
BnaA01G0137100ZS	6.599626000000001	2.2527760000000003	1.550680400050179	9.30413573531692e-20	1.21374581385317e-18	up	AT4G24100	Protein kinase superfamily protein	GO:0006468;GO:0043539;GO:0004672;GO:0005524	The process of introducing a phosphate group on to a protein.;Binds to and increases the activity of a protein serine/threonine kinase.;Catalysis of the phosphorylation of an amino acid residue in a protein, usually according to the reaction: a protein + ATP = a phosphoprotein + ADP.;Binding to ATP, adenosine 5'-triphosphate, a universally important coenzyme and enzyme regulator.	-	-	-	KOG0582	[T]Ste20-like serine/threonine protein kinase
BnaA01G0137500ZS	0.7982156666666667	0.17989066666666667	2.149658258405283	3.85599463346999e-06	1.7772518721604e-05	up	AT4G24140	alpha/beta-Hydrolases superfamily protein	GO:0005886;GO:0016787;GO:0071555;GO:0016020;GO:0005576	The membrane surrounding a cell that separates the cell from its external environment. It consists of a phospholipid bilayer and associated proteins.;Catalysis of the hydrolysis of various bonds, e.g. C-O, C-N, C-C, phosphoric anhydride bonds, etc. Hydrolase is the systematic name for any enzyme of EC class 3.;A process that results in the assembly, arrangement of constituent parts, or disassembl…	-	-	-	KOG1454	[R]Predicted hydrolase/acyltransferase (alpha/beta hydrolase superfamily)
BnaA01G0137800ZS	4.6508210000000005	0.040511	6.843027906615611	1.16879069784292e-26	2.12769709007853e-25	up	AT4G24160	alpha/beta-Hydrolases superfamily protein	GO:0055089;GO:0004623;GO:0071456;GO:0003824;GO:0005737;GO:0055088;GO:0016298;GO:0070328;GO:0003841;GO:0006654;GO:0042171;GO:0055091	Any process involved in the maintenance of an internal steady state of fatty acid within an organism or cell.;Catalysis of the reaction: a 1,2-diacyl-sn-glycero-3-phospholipid + H2O = 1-acyl-sn-glycero-3-phospholipid + a fatty acid. This reaction removes the fatty acid attached to the sn2-position. Substrates include phosphatidylcholine, phosphatidylethanolamine, choline plasmalogen and phosphati…	K13699	ABHD5, CGI-58	ko04923 Regulation of lipolysis in adipocyte	KOG4409	[R]Predicted hydrolase/acyltransferase (alpha/beta hydrolase superfamily)
BnaA01G0137300ZS	10.687	2.3072476666666666	2.211616058251646	3.51340691891848e-54	1.38663947319002e-52	up	YSL1	YELLOW STRIPE like 1	GO:0034755;GO:0010039;GO:0005886;GO:0003006;GO:0048316;GO:0035673;GO:0016020;GO:0051980	A process in which an iron ion is transported from one side of a membrane to the other by means of some agent such as a transporter or pore.;Any process that results in a change in state or activity of a cell or an organism (in terms of movement, secretion, enzyme production, gene expression, etc.) as a result of an iron ion stimulus.;The membrane surrounding a cell that separates the cell from i…	-	-	-
BnaA01G0138400ZS	21.783618333333333	0.159994	7.089081997268721	2.89016121838828e-41	8.37485164923134e-40	up	SLY1	F-box family protein	GO:0031146;GO:0019005;GO:0009845;GO:0005737;GO:0005634;GO:0009937;GO:0016567;GO:0009740;GO:0010162	The chemical reactions and pathways resulting in the breakdown of a protein or peptide by hydrolysis of its peptide bonds, initiated by the covalent attachment of ubiquitin, with ubiquitin-protein ligation catalyzed by an SCF (Skp1/Cul1/F-box protein) complex, and mediated by the proteasome.;A ubiquitin ligase complex in which a cullin from the Cul1 subfamily and a RING domain protein form the ca…	K14495	GID2, SLY1	ko04075 Plant hormone signal transduction
BnaA01G0138200ZS	90.20320400000001	0.16243533333333332	9.117169383174586	0	0	up	SHD	Chaperone protein htpG family protein	GO:0005886;GO:0005783;GO:0009306;GO:0009414;GO:0009934;GO:0005788;GO:0005829;GO:0005739;GO:0034976;GO:0005634;GO:0009506;GO:0140662;GO:0009507;GO:0005524;GO:0099503;GO:0000325;GO:0016887;GO:0009651;GO:0051082;GO:0010075;GO:0006457	The membrane surrounding a cell that separates the cell from its external environment. It consists of a phospholipid bilayer and associated proteins.;The irregular network of unit membranes, visible only by electron microscopy, that occurs in the cytoplasm of many eukaryotic cells. The membranes form a complex meshwork of tubular channels, which are often expanded into slitlike cavities called ci…	-	-	-	KOG0020	[O]Endoplasmic reticulum glucose-regulated protein (GRP94/endoplasmin), HSP90 family
BnaA01G0136300ZS	0.38974933333333334	0.0001	11.928330839855793	0.0181144350611529	0.0398804611251644	up	AT4G24026	uncharacterized protein	-	-	-	-	-
BnaA01G0136800ZS	0.518057	0.10289	2.3320080695159175	0.0228880055838615	0.0489934050759698	up	ALL1	aldolase like	GO:0003824;GO:0005737;GO:0000287;GO:0043231;GO:0106099	Catalysis of a biochemical reaction at physiological temperatures. In biologically catalyzed reactions, the reactants are known as substrates, and the catalysts are naturally occurring macromolecular substances known as enzymes. Enzymes possess specific binding sites for substrates, and are usually composed wholly or largely of protein, but RNA that has catalytic activity (ribozyme) is often also…	-	-	-
BnaA01G0136900ZS	4.5236469999999995	0.034251333333333335	7.045182393387637	4.94355866647809e-18	5.83235829762587e-17	up	AT4G24090	homer protein	GO:0016020	A lipid bilayer along with all the proteins and protein complexes embedded in it an attached to it.	-	-	-
BnaA01G0137000ZS	3.4707763333333332	0.3298303333333334	3.3954624072357453	8.33740906130497e-18	9.69581951690412e-17	up	AT4G24100	Protein kinase superfamily protein	GO:1902554;GO:0004674;GO:0005524;GO:0006611;GO:0046872;GO:0004672;GO:0032147;GO:0043539;GO:0006468;GO:0106310	NA;Catalysis of the reactions: ATP + protein serine = ADP + protein serine phosphate, and ATP + protein threonine = ADP + protein threonine phosphate.;Binding to ATP, adenosine 5'-triphosphate, a universally important coenzyme and enzyme regulator.;The directed movement of a protein from the nucleus into the cytoplasm.;Binding to a metal ion.;Catalysis of the phosphorylation of an amino acid resi…	K08835	-	-	KOG0582	[T]Ste20-like serine/threonine protein kinase
BnaA01G0138600ZS	1.0296623333333335	0.0001	13.329883678225375	2.31232026172486e-10	1.65010205794682e-09	up	ACBP3	acyl-CoA-binding domain 3	GO:0000062;GO:0006631;GO:0005615	Binding to a fatty-acyl-CoA, any derivative of coenzyme A in which the sulfhydryl group is in thiolester linkage with a fatty acyl group.;The chemical reactions and pathways involving fatty acids, aliphatic monocarboxylic acids liberated from naturally occurring fats and oils by hydrolysis.;That part of a multicellular organism outside the cells proper, usually taken to be outside the plasma memb…	-	-	-	KOG0817	[I]Acyl-CoA-binding protein
BnaA01G0138700ZS	5.944763999999999	1.2378766666666667	2.263751956129839	8.94932217110279e-18	1.03915205648051e-16	up	WRKY7	WRKY DNA-binding protein 7	GO:0005634;GO:0043565;GO:0003700;GO:0005516;GO:0000976	A membrane-bounded organelle of eukaryotic cells in which chromosomes are housed and replicated. In most cells, the nucleus contains all of the cell's chromosomes except the organellar chromosomes, and is the site of RNA synthesis and processing. In some species, or in specialized cell types, RNA metabolism or DNA replication may be absent.;Binding to DNA of a specific nucleotide composition, e.g…	-	-	-
BnaA01G0138900ZS	0.7928846666666667	0.18923866666666667	2.066904125078641	1.00337257958026e-07	5.59487229157092e-07	up	GH9A3	glycosyl hydrolase 9A3	GO:0005886;GO:0009624;GO:0071555;GO:0016020;GO:0008810;GO:0030245	The membrane surrounding a cell that separates the cell from its external environment. It consists of a phospholipid bilayer and associated proteins.;Any process that results in a change in state or activity of a cell or an organism (in terms of movement, secretion, enzyme production, gene expression, etc.) as a result of a stimulus from a nematode.;A process that results in the assembly, arrange…	K01179	E3.2.1.4	ko00500 Starch and sucrose metabolism
BnaA01G0139000ZS	6.047404333333333	0.15368333333333334	5.29828342065278	1.15736134382461e-19	1.50320633440659e-18	up	AT4G24265	homeobox protein	-	-	-	-	-
BnaA01G0139600ZS	0.4705756666666667	0.098089	2.2622634587417405	0.000369936837675929	0.00121028871508631	up	AT4G24320	Ubiquitin carboxyl-terminal hydrolase family protein	GO:0000373;GO:0005739;GO:0003723;GO:0006397;GO:0017004	The splicing of Group II introns. This occurs by a ribozymic mechanism where the intron sequence forms a distinct 3D structure, characteristic of Group II introns and containing splice site consensus sequences, that is involved in catalyzing the splicing reactions, though protein factors are also required in vivo. Splicing occurs by a series of two transesterification reactions (mechanistically s…	-	-	-
BnaA01G0139700ZS	7.244918333333334	0.8990683333333335	3.0104667509416467	1.30244124025573e-58	5.63487188988359e-57	up	AT4G24330	-	GO:0005509;GO:0005783;GO:0032469;GO:0016020	Binding to a calcium ion (Ca2+).;The irregular network of unit membranes, visible only by electron microscopy, that occurs in the cytoplasm of many eukaryotic cells. The membranes form a complex meshwork of tubular channels, which are often expanded into slitlike cavities called cisternae. The ER takes two forms, rough (or granular), with ribosomes adhering to the outer surface, and smooth (with …	-	-	-	KOG2357	[S]Uncharacterized conserved protein
[truncated: 8,880 more rows]

## Sheet: S9
Table S9. Downregulated genes in mbm1mutant compared to WT.
[truncated: 8,827 more rows]

[truncated: 9 more sheets: S10, S11, S12, S13, S14, S15, S16, S17, S18]
